# Supplementary material for: High Potential Source for Biomass Degradation Enzyme Discovery and Environmental Aspects Revealed through Metagenomics of Indian Buffalo Rumen
Source: Biomed Res Int. 2014 Jul 17;2014:267189. doi: 10.1155/2014/267189 (PMC4124647; doi:10.1155/2014/267189)
Supplement: Supplementary file 1 — Table S1: Assignment of Gene Fragments to Functional Groups. Table S2: Gene Assignment to Taxonomic group (48 Metagenomes). Suppl Figure1: Metabolic clustering of 48 buffalo rumen metagenomes. A double hierarchical dendrogram was established through weight-pair group clustering methods based on the non-scaling Bay Curtis distance. The dendrogram shows the functional categories of the 48 metagenomes. The linkages of the dendrogram are based on the relative abundance of metabolic profiles. The heat map depicts the relative percentage of each phylum of microorganisms in each sample. The heat map color represents the relative percentage of the microbial descriptions in each sample. Suppl Figure 2: A comparative abundance of organism with variable roughage diet respect to 50%, 75% and 100% GR and DR in GL, DL, GS and DS phase at Phyla level. (GR: Green roughage, DR: Dry roughage, GL: Green Liquid, DL: Dry Liquid, GS: Green Liquid and DS: Dry solid) Suppl Figure 3: A comparative abundance of organism with variable roughage diet respect to 50%, 75% and 100% GR and DR in GL, DL, GS and DS phase at Genus level. (GR: Green roughage, DR: Dry roughage,GL: Green Liquid, DL: Dry Liquid, GS: Green Liquid and DS: Dry solid ) Suppl Figure 4: Phylogenetic clustering of 48 buffalo rumen metagenomes. A double hierarchical dendrogram was established through weight-pair group clustering methods based on the non-scaling Bay Curtis distance. The dendrogram shows the phylogenetic distribution of the microorganisms among the 48 metagenomes. The heat map depicts the relative percentage of each phylum of microorganisms in each sample. The heat map color represents the relative percentage of the microbial descriptions in each sample. [file 267189.f1.zip › Supp_Table 2_ S2 firmicutes.xlsx]

## Sheet: Firmicutes
		Table 2 S_: Gene Assignment to Taxonomic group, 48 Metagenomes,
			phylum	class	order	family	genus	species	abundance	avg eValue	avg % ident	avg align len	# hits
4.5033e+06	M5NR	Bacteria	Firmicutes	Bacilli	Bacillales	Alicyclobacillaceae	Alicyclobacillus	Alicyclobacillus acidiphilus	1	-16	68.97	58	1
4.5033e+06	M5NR	Bacteria	Firmicutes	Bacilli	Bacillales	Alicyclobacillaceae	Alicyclobacillus	Alicyclobacillus acidocaldarius	1	-22	68.75	64	1
4.5011e+06	M5NR	Bacteria	Firmicutes	Bacilli	Bacillales	Alicyclobacillaceae	Alicyclobacillus	Alicyclobacillus acidocaldarius	1	-27	85.71	70	1
4.49904e+06	M5NR	Bacteria	Firmicutes	Bacilli	Bacillales	Alicyclobacillaceae	Alicyclobacillus	Alicyclobacillus acidocaldarius	1	-19	71.88	64	1
4.5033e+06	M5NR	Bacteria	Firmicutes	Bacilli	Bacillales	Alicyclobacillaceae	Alicyclobacillus	Alicyclobacillus acidocaldarius	7	-13.88	67.39	55.19	7
4.5011e+06	M5NR	Bacteria	Firmicutes	Bacilli	Bacillales	Alicyclobacillaceae	Alicyclobacillus	Alicyclobacillus contaminans	1	-14	68.42	57	1
4.49904e+06	M5NR	Bacteria	Firmicutes	Bacilli	Bacillales	Alicyclobacillaceae	Alicyclobacillus	Alicyclobacillus contaminans	1	-12	61.11	54	1
4.5011e+06	M5NR	Bacteria	Firmicutes	Bacilli	Bacillales	Alicyclobacillaceae	Alicyclobacillus	Alicyclobacillus cycloheptanicus	1	-17	71.43	63	1
4.5033e+06	M5NR	Bacteria	Firmicutes	Bacilli	Bacillales	Alicyclobacillaceae	Alicyclobacillus	Alicyclobacillus cycloheptanicus	1	-11	66.67	51	1
4.50086e+06	M5NR	Bacteria	Firmicutes	Bacilli	Bacillales	Alicyclobacillaceae	Alicyclobacillus	Alicyclobacillus fastidiosus	1	-15	67.86	56	1
4.50094e+06	M5NR	Bacteria	Firmicutes	Bacilli	Bacillales	Alicyclobacillaceae	Alicyclobacillus	Alicyclobacillus fastidiosus	2	-18	75.53	57.5	1
4.5011e+06	M5NR	Bacteria	Firmicutes	Bacilli	Bacillales	Alicyclobacillaceae	Alicyclobacillus	Alicyclobacillus herbarius	1	-14	76.47	51	1
4.5033e+06	M5NR	Bacteria	Firmicutes	Bacilli	Bacillales	Alicyclobacillaceae	Alicyclobacillus	Alicyclobacillus pomorum	1	-18	60.81	74	1
4.50464e+06	M5NR	Bacteria	Firmicutes	Bacilli	Bacillales	Alicyclobacillaceae	Alicyclobacillus	Alicyclobacillus pomorum	1	-14	71.15	52	1
4.5033e+06	M5NR	Bacteria	Firmicutes	Bacilli	Bacillales	Alicyclobacillaceae	Alicyclobacillus	Alicyclobacillus sacchari	1	-22	79.41	68	1
4.50331e+06	M5NR	Bacteria	Firmicutes	Bacilli	Bacillales	Alicyclobacillaceae	Alicyclobacillus	Alicyclobacillus sp. A4	1	-18	70	60	1
4.50464e+06	M5NR	Bacteria	Firmicutes	Bacilli	Bacillales	Alicyclobacillaceae	Alicyclobacillus	Alicyclobacillus sp. A4	1	-16	75	52	1
4.49905e+06	M5NR	Bacteria	Firmicutes	Bacilli	Bacillales	Alicyclobacillaceae	Alicyclobacillus	Alicyclobacillus sp. A4	2	-18	71.55	58.5	1
4.49904e+06	M5NR	Bacteria	Firmicutes	Bacilli	Bacillales	Alicyclobacillaceae	Alicyclobacillus	Alicyclobacillus sp. A4	1	-22	76.19	63	1
4.50471e+06	M5NR	Bacteria	Firmicutes	Bacilli	Bacillales	Alicyclobacillaceae	Alicyclobacillus	Alicyclobacillus sp. A4	1	-17	84	50	1
4.5033e+06	M5NR	Bacteria	Firmicutes	Bacilli	Bacillales	Alicyclobacillaceae	Alicyclobacillus	Alicyclobacillus sp. A4	1	-21	76.67	60	1
4.50042e+06	M5NR	Bacteria	Firmicutes	Bacilli	Bacillales	Alicyclobacillaceae	Alicyclobacillus	Alicyclobacillus sp. A4	1	-17	75.93	54	1
4.50679e+06	M5NR	Bacteria	Firmicutes	Bacilli	Bacillales	Alicyclobacillaceae	Alicyclobacillus	Alicyclobacillus tolerans	1	-19	67.61	71	1
4.50042e+06	M5NR	Bacteria	Firmicutes	Bacilli	Bacillales	Alicyclobacillaceae	Caldibacillus	Caldibacillus cellulovorans	1	-17	72.13	61	1
4.49905e+06	M5NR	Bacteria	Firmicutes	Bacilli	Bacillales	Alicyclobacillaceae	Caldibacillus	Caldibacillus cellulovorans	2	-11.25	67.72	51.5	1
4.49904e+06	M5NR	Bacteria	Firmicutes	Bacilli	Bacillales	Alicyclobacillaceae	Caldibacillus	Caldibacillus cellulovorans	1	-14	69.09	55	1
4.50086e+06	M5NR	Bacteria	Firmicutes	Bacilli	Bacillales	Bacillaceae	Aeribacillus	Aeribacillus pallidus	1	-18	68.66	67	1
4.49905e+06	M5NR	Bacteria	Firmicutes	Bacilli	Bacillales	Bacillaceae	Aeribacillus	Aeribacillus pallidus	3	-11.5	61.32	59.17	3
4.5033e+06	M5NR	Bacteria	Firmicutes	Bacilli	Bacillales	Bacillaceae	Aeribacillus	Aeribacillus pallidus	1	-21	77.19	57	1
4.49803e+06	M5NR	Bacteria	Firmicutes	Bacilli	Bacillales	Bacillaceae	Aeribacillus	Aeribacillus pallidus	1	-10	68	50	1
4.49803e+06	M5NR	Bacteria	Firmicutes	Bacilli	Bacillales	Bacillaceae	Aeribacillus	Aeribacillus pallidus	2	-15.5	75.34	52	1
4.49679e+06	M5NR	Bacteria	Firmicutes	Bacilli	Bacillales	Bacillaceae	Anoxybacillus	Anoxybacillus flavithermus	11	-15.39	74.37	53.13	11
4.49679e+06	M5NR	Bacteria	Firmicutes	Bacilli	Bacillales	Bacillaceae	Anoxybacillus	Anoxybacillus flavithermus	29	-11.8	63.55	53.31	29
4.5033e+06	M5NR	Bacteria	Firmicutes	Bacilli	Bacillales	Bacillaceae	Anoxybacillus	Anoxybacillus flavithermus	77	-12.08	69.12	50.39	77
4.50471e+06	M5NR	Bacteria	Firmicutes	Bacilli	Bacillales	Bacillaceae	Anoxybacillus	Anoxybacillus kestanbolensis	1	-16	74.07	54	1
4.5033e+06	M5NR	Bacteria	Firmicutes	Bacilli	Bacillales	Bacillaceae	Bacillus	Bacillus agaradhaerens	1	-16	63.79	58	1
4.5068e+06	M5NR	Bacteria	Firmicutes	Bacilli	Bacillales	Bacillaceae	Bacillus	Bacillus agaradhaerens	1	-14	62.71	59	1
4.50094e+06	M5NR	Bacteria	Firmicutes	Bacilli	Bacillales	Bacillaceae	Bacillus	Bacillus agaradhaerens	1	-25	62.67	75	1
4.49904e+06	M5NR	Bacteria	Firmicutes	Bacilli	Bacillales	Bacillaceae	Bacillus	Bacillus agaradhaerens	1	-15	64.41	59	1
4.49905e+06	M5NR	Bacteria	Firmicutes	Bacilli	Bacillales	Bacillaceae	Bacillus	Bacillus alcalophilus	1	-18	61.76	68	1
4.49904e+06	M5NR	Bacteria	Firmicutes	Bacilli	Bacillales	Bacillaceae	Bacillus	Bacillus amyloliquefaciens	1	-14	78	50	1
4.50086e+06	M5NR	Bacteria	Firmicutes	Bacilli	Bacillales	Bacillaceae	Bacillus	Bacillus amyloliquefaciens	1	-23	75.34	73	1
4.50094e+06	M5NR	Bacteria	Firmicutes	Bacilli	Bacillales	Bacillaceae	Bacillus	Bacillus amyloliquefaciens	2	-22	66.23	77	1
4.5033e+06	M5NR	Bacteria	Firmicutes	Bacilli	Bacillales	Bacillaceae	Bacillus	Bacillus amyloliquefaciens	1	-14	66.67	60	1
4.50042e+06	M5NR	Bacteria	Firmicutes	Bacilli	Bacillales	Bacillaceae	Bacillus	Bacillus amyloliquefaciens	4	-13.67	69.4	55.17	4
4.49905e+06	M5NR	Bacteria	Firmicutes	Bacilli	Bacillales	Bacillaceae	Bacillus	Bacillus amyloliquefaciens	4	-15.25	68.51	54.25	3
4.49679e+06	M5NR	Bacteria	Firmicutes	Bacilli	Bacillales	Bacillaceae	Bacillus	Bacillus amyloliquefaciens	6	-15.17	69.59	55.86	6
4.49904e+06	M5NR	Bacteria	Firmicutes	Bacilli	Bacillales	Bacillaceae	Bacillus	Bacillus amyloliquefaciens	35	-13.08	72.06	50.08	35
4.49679e+06	M5NR	Bacteria	Firmicutes	Bacilli	Bacillales	Bacillaceae	Bacillus	Bacillus amyloliquefaciens	4	-21.24	71.93	65.03	4
4.50042e+06	M5NR	Bacteria	Firmicutes	Bacilli	Bacillales	Bacillaceae	Bacillus	Bacillus anthracis	21	-12.06	69.37	50.81	21
4.49679e+06	M5NR	Bacteria	Firmicutes	Bacilli	Bacillales	Bacillaceae	Bacillus	Bacillus anthracis	3	-12.84	63.27	54.97	3
4.5033e+06	M5NR	Bacteria	Firmicutes	Bacilli	Bacillales	Bacillaceae	Bacillus	Bacillus anthracis	22	-11.76	69.46	50.4	22
4.5011e+06	M5NR	Bacteria	Firmicutes	Bacilli	Bacillales	Bacillaceae	Bacillus	Bacillus atrophaeus	1	-18	62.9	62	1
4.5046e+06	M5NR	Bacteria	Firmicutes	Bacilli	Bacillales	Bacillaceae	Bacillus	Bacillus atrophaeus	1	-18	65.28	72	1
4.5033e+06	M5NR	Bacteria	Firmicutes	Bacilli	Bacillales	Bacillaceae	Bacillus	Bacillus atrophaeus	20	-11.5	65.59	50.05	20
4.5033e+06	M5NR	Bacteria	Firmicutes	Bacilli	Bacillales	Bacillaceae	Bacillus	Bacillus atrophaeus	14	-13.65	69.23	54.22	14
4.49904e+06	M5NR	Bacteria	Firmicutes	Bacilli	Bacillales	Bacillaceae	Bacillus	Bacillus atrophaeus	20	-11.95	67.77	51.94	20
4.50331e+06	M5NR	Bacteria	Firmicutes	Bacilli	Bacillales	Bacillaceae	Bacillus	Bacillus azotoformans	1	-15	73.21	56	1
4.5011e+06	M5NR	Bacteria	Firmicutes	Bacilli	Bacillales	Bacillaceae	Bacillus	Bacillus azotoformans	1	-17	71.19	59	1
4.5046e+06	M5NR	Bacteria	Firmicutes	Bacilli	Bacillales	Bacillaceae	Bacillus	Bacillus badius	1	-11	62.96	54	1
4.50086e+06	M5NR	Bacteria	Firmicutes	Bacilli	Bacillales	Bacillaceae	Bacillus	Bacillus beijingensis	1	-20	66.67	69	1
4.50042e+06	M5NR	Bacteria	Firmicutes	Bacilli	Bacillales	Bacillaceae	Bacillus	Bacillus caldolyticus	2	-15	74.85	51.5	2
4.50331e+06	M5NR	Bacteria	Firmicutes	Bacilli	Bacillales	Bacillaceae	Bacillus	Bacillus caldolyticus	5	-12.5	65.25	55.6	5
4.5011e+06	M5NR	Bacteria	Firmicutes	Bacilli	Bacillales	Bacillaceae	Bacillus	Bacillus caldolyticus	1	-19	78.33	60	1
4.5011e+06	M5NR	Bacteria	Firmicutes	Bacilli	Bacillales	Bacillaceae	Bacillus	Bacillus caldolyticus	3	-14.25	61.4	61.75	3
4.49905e+06	M5NR	Bacteria	Firmicutes	Bacilli	Bacillales	Bacillaceae	Bacillus	Bacillus caldolyticus	3	-18.67	65.13	69.67	3
4.5011e+06	M5NR	Bacteria	Firmicutes	Bacilli	Bacillales	Bacillaceae	Bacillus	Bacillus caldolyticus	3	-10.67	61.39	51	3
4.49904e+06	M5NR	Bacteria	Firmicutes	Bacilli	Bacillales	Bacillaceae	Bacillus	Bacillus caldolyticus	3	-14.67	65.07	61.67	3
4.50042e+06	M5NR	Bacteria	Firmicutes	Bacilli	Bacillales	Bacillaceae	Bacillus	Bacillus caldolyticus	3	-12.67	72.35	50.67	3
4.5033e+06	M5NR	Bacteria	Firmicutes	Bacilli	Bacillales	Bacillaceae	Bacillus	Bacillus caldolyticus	3	-11.6	63.03	54	3
4.49904e+06	M5NR	Bacteria	Firmicutes	Bacilli	Bacillales	Bacillaceae	Bacillus	Bacillus caldolyticus	4	-13.1	72.44	51.2	4
4.49904e+06	M5NR	Bacteria	Firmicutes	Bacilli	Bacillales	Bacillaceae	Bacillus	Bacillus caldolyticus	1	-21	76.19	63	1
4.5033e+06	M5NR	Bacteria	Firmicutes	Bacilli	Bacillales	Bacillaceae	Bacillus	Bacillus caldotenax	1	-25	79.1	67	1
4.5011e+06	M5NR	Bacteria	Firmicutes	Bacilli	Bacillales	Bacillaceae	Bacillus	Bacillus caldotenax	1	-22	83.33	60	1
4.50042e+06	M5NR	Bacteria	Firmicutes	Bacilli	Bacillales	Bacillaceae	Bacillus	Bacillus caldotenax	1	-17	72.58	62	1
4.5011e+06	M5NR	Bacteria	Firmicutes	Bacilli	Bacillales	Bacillaceae	Bacillus	Bacillus caldotenax	3	-9.83	62.3	53	3
4.49905e+06	M5NR	Bacteria	Firmicutes	Bacilli	Bacillales	Bacillaceae	Bacillus	Bacillus caldotenax	1	-18	65.22	69	1
4.50094e+06	M5NR	Bacteria	Firmicutes	Bacilli	Bacillales	Bacillaceae	Bacillus	Bacillus caldotenax	1	-18	64.71	68	1
4.5033e+06	M5NR	Bacteria	Firmicutes	Bacilli	Bacillales	Bacillaceae	Bacillus	Bacillus caldotenax	2	-11.5	60.67	59.75	2
4.5011e+06	M5NR	Bacteria	Firmicutes	Bacilli	Bacillales	Bacillaceae	Bacillus	Bacillus caldotenax	2	-12.5	66.66	52.5	2
4.50094e+06	M5NR	Bacteria	Firmicutes	Bacilli	Bacillales	Bacillaceae	Bacillus	Bacillus caldotenax	3	-12.75	69.6	52.75	3
4.50042e+06	M5NR	Bacteria	Firmicutes	Bacilli	Bacillales	Bacillaceae	Bacillus	Bacillus caldotenax	2	-11.5	69.8	51.5	2
4.49904e+06	M5NR	Bacteria	Firmicutes	Bacilli	Bacillales	Bacillaceae	Bacillus	Bacillus caldotenax	1	-14	74.37	51.75	1
4.50471e+06	M5NR	Bacteria	Firmicutes	Bacilli	Bacillales	Bacillaceae	Bacillus	Bacillus caldotenax	2	-13	72.2	51	1
4.49679e+06	M5NR	Bacteria	Firmicutes	Bacilli	Bacillales	Bacillaceae	Bacillus	Bacillus cereus	14	-13.56	62.93	58.1	14
4.50331e+06	M5NR	Bacteria	Firmicutes	Bacilli	Bacillales	Bacillaceae	Bacillus	Bacillus cereus	4	-14.25	68.28	55	3
4.50043e+06	M5NR	Bacteria	Firmicutes	Bacilli	Bacillales	Bacillaceae	Bacillus	Bacillus cereus	1	-12	64.15	53	1
4.5011e+06	M5NR	Bacteria	Firmicutes	Bacilli	Bacillales	Bacillaceae	Bacillus	Bacillus cereus	3	-17.75	67.41	61.12	2
4.49683e+06	M5NR	Bacteria	Firmicutes	Bacilli	Bacillales	Bacillaceae	Bacillus	Bacillus cereus	4	-13.54	67.44	54.34	3
4.50042e+06	M5NR	Bacteria	Firmicutes	Bacilli	Bacillales	Bacillaceae	Bacillus	Bacillus cereus	11	-15.38	71.03	55.76	9
4.49905e+06	M5NR	Bacteria	Firmicutes	Bacilli	Bacillales	Bacillaceae	Bacillus	Bacillus cereus	2	-16	69.3	55	2
4.5033e+06	M5NR	Bacteria	Firmicutes	Bacilli	Bacillales	Bacillaceae	Bacillus	Bacillus cereus	16	-13.86	70.44	52.74	16
4.50471e+06	M5NR	Bacteria	Firmicutes	Bacilli	Bacillales	Bacillaceae	Bacillus	Bacillus cereus	2	-17.5	71.65	59.5	2
4.5011e+06	M5NR	Bacteria	Firmicutes	Bacilli	Bacillales	Bacillaceae	Bacillus	Bacillus cereus	32	-14.61	70.02	52.1	32
4.50042e+06	M5NR	Bacteria	Firmicutes	Bacilli	Bacillales	Bacillaceae	Bacillus	Bacillus cereus	30	-15.13	66.65	61.32	30
4.50042e+06	M5NR	Bacteria	Firmicutes	Bacilli	Bacillales	Bacillaceae	Bacillus	Bacillus cereus	9	-15.79	71	54.67	9
4.5033e+06	M5NR	Bacteria	Firmicutes	Bacilli	Bacillales	Bacillaceae	Bacillus	Bacillus cereus	16	-13.59	67.19	54.06	16
4.50043e+06	M5NR	Bacteria	Firmicutes	Bacilli	Bacillales	Bacillaceae	Bacillus	Bacillus cereus	16	-14.17	70.21	53.05	16
4.4968e+06	M5NR	Bacteria	Firmicutes	Bacilli	Bacillales	Bacillaceae	Bacillus	Bacillus cereus	41	-14.13	66.97	55.99	41
4.50331e+06	M5NR	Bacteria	Firmicutes	Bacilli	Bacillales	Bacillaceae	Bacillus	Bacillus cereus	2	-14	65.67	55	2
4.49803e+06	M5NR	Bacteria	Firmicutes	Bacilli	Bacillales	Bacillaceae	Bacillus	Bacillus cereus	3	-13.6	68.63	56	2
4.50094e+06	M5NR	Bacteria	Firmicutes	Bacilli	Bacillales	Bacillaceae	Bacillus	Bacillus cereus	2	-15	70.12	55	2
4.49904e+06	M5NR	Bacteria	Firmicutes	Bacilli	Bacillales	Bacillaceae	Bacillus	Bacillus cereus	2	-13	63.66	58.5	2
4.50331e+06	M5NR	Bacteria	Firmicutes	Bacilli	Bacillales	Bacillaceae	Bacillus	Bacillus cereus	1	-11	64.71	51	1
4.5033e+06	M5NR	Bacteria	Firmicutes	Bacilli	Bacillales	Bacillaceae	Bacillus	Bacillus cereus	1	-17	73.33	60	1
4.5046e+06	M5NR	Bacteria	Firmicutes	Bacilli	Bacillales	Bacillaceae	Bacillus	Bacillus cereus	1	-12	68	50	1
4.5068e+06	M5NR	Bacteria	Firmicutes	Bacilli	Bacillales	Bacillaceae	Bacillus	Bacillus cereus	1	-12	63.2	51.75	1
4.49803e+06	M5NR	Bacteria	Firmicutes	Bacilli	Bacillales	Bacillaceae	Bacillus	Bacillus cereus	3	-16	72.26	55.33	1
4.5033e+06	M5NR	Bacteria	Firmicutes	Bacilli	Bacillales	Bacillaceae	Bacillus	Bacillus cereus	90	-12.55	68.52	51.85	90
4.50464e+06	M5NR	Bacteria	Firmicutes	Bacilli	Bacillales	Bacillaceae	Bacillus	Bacillus cereus	1	-10	64	50	1
4.5033e+06	M5NR	Bacteria	Firmicutes	Bacilli	Bacillales	Bacillaceae	Bacillus	Bacillus cereus	8	-17.06	70.81	59.89	8
4.50042e+06	M5NR	Bacteria	Firmicutes	Bacilli	Bacillales	Bacillaceae	Bacillus	Bacillus cereus	14	-14.36	66.96	55.63	14
4.50094e+06	M5NR	Bacteria	Firmicutes	Bacilli	Bacillales	Bacillaceae	Bacillus	Bacillus cereus	6	-11.71	64.41	51.41	6
4.49904e+06	M5NR	Bacteria	Firmicutes	Bacilli	Bacillales	Bacillaceae	Bacillus	Bacillus cereus	2	-15.56	73.19	56.11	2
4.49904e+06	M5NR	Bacteria	Firmicutes	Bacilli	Bacillales	Bacillaceae	Bacillus	Bacillus cereus	6	-15.13	69.73	55.27	4
4.49679e+06	M5NR	Bacteria	Firmicutes	Bacilli	Bacillales	Bacillaceae	Bacillus	Bacillus cereus	1	-16	68.52	54	1
4.49904e+06	M5NR	Bacteria	Firmicutes	Bacilli	Bacillales	Bacillaceae	Bacillus	Bacillus circulans	1	-22	71.21	66	1
4.50094e+06	M5NR	Bacteria	Firmicutes	Bacilli	Bacillales	Bacillaceae	Bacillus	Bacillus circulans	1	-16	72.55	51	1
4.5068e+06	M5NR	Bacteria	Firmicutes	Bacilli	Bacillales	Bacillaceae	Bacillus	Bacillus clausii	1	-21	73.85	65	1
4.49679e+06	M5NR	Bacteria	Firmicutes	Bacilli	Bacillales	Bacillaceae	Bacillus	Bacillus clausii	8	-11.82	66.25	50.62	8
4.5033e+06	M5NR	Bacteria	Firmicutes	Bacilli	Bacillales	Bacillaceae	Bacillus	Bacillus coagulans	1	-17	65.15	66	1
4.50679e+06	M5NR	Bacteria	Firmicutes	Bacilli	Bacillales	Bacillaceae	Bacillus	Bacillus coagulans	2	-16	72.4	56	2
4.49679e+06	M5NR	Bacteria	Firmicutes	Bacilli	Bacillales	Bacillaceae	Bacillus	Bacillus coagulans	6	-12.87	67.61	55.55	6
4.49905e+06	M5NR	Bacteria	Firmicutes	Bacilli	Bacillales	Bacillaceae	Bacillus	Bacillus coagulans	1	-11	61.11	54	1
4.49904e+06	M5NR	Bacteria	Firmicutes	Bacilli	Bacillales	Bacillaceae	Bacillus	Bacillus coahuilensis	16	-11.06	65.9	51	16
4.5011e+06	M5NR	Bacteria	Firmicutes	Bacilli	Bacillales	Bacillaceae	Bacillus	Bacillus firmus	2	-14	65.09	56	2
4.50094e+06	M5NR	Bacteria	Firmicutes	Bacilli	Bacillales	Bacillaceae	Bacillus	Bacillus firmus	1	-16	65.57	61	1
4.49679e+06	M5NR	Bacteria	Firmicutes	Bacilli	Bacillales	Bacillaceae	Bacillus	Bacillus firmus	1	-18	80.36	56	1
4.50094e+06	M5NR	Bacteria	Firmicutes	Bacilli	Bacillales	Bacillaceae	Bacillus	Bacillus firmus	1	-15	71.43	56	1
4.49904e+06	M5NR	Bacteria	Firmicutes	Bacilli	Bacillales	Bacillaceae	Bacillus	Bacillus firmus	1	-22	67.12	73	1
4.5033e+06	M5NR	Bacteria	Firmicutes	Bacilli	Bacillales	Bacillaceae	Bacillus	Bacillus firmus	2	-21.5	78.58	63	2
4.5011e+06	M5NR	Bacteria	Firmicutes	Bacilli	Bacillales	Bacillaceae	Bacillus	Bacillus ginsengi	1	-20	65.75	73	1
4.4968e+06	M5NR	Bacteria	Firmicutes	Bacilli	Bacillales	Bacillaceae	Bacillus	Bacillus halodurans	41	-11.41	66.99	50.92	41
4.49905e+06	M5NR	Bacteria	Firmicutes	Bacilli	Bacillales	Bacillaceae	Bacillus	Bacillus hwajinpoensis	1	-27	79.71	69	1
4.49672e+06	M5NR	Bacteria	Firmicutes	Bacilli	Bacillales	Bacillaceae	Bacillus	Bacillus licheniformis	1	-29	92.86	70	1
4.49683e+06	M5NR	Bacteria	Firmicutes	Bacilli	Bacillales	Bacillaceae	Bacillus	Bacillus litoralis	1	-16	73.08	52	1
4.5011e+06	M5NR	Bacteria	Firmicutes	Bacilli	Bacillales	Bacillaceae	Bacillus	Bacillus litoralis	1	-22	78.12	64	1
4.5046e+06	M5NR	Bacteria	Firmicutes	Bacilli	Bacillales	Bacillaceae	Bacillus	Bacillus megaterium	1	-14	65	60	1
4.50042e+06	M5NR	Bacteria	Firmicutes	Bacilli	Bacillales	Bacillaceae	Bacillus	Bacillus megaterium	1	-14	78.43	51	1
4.49688e+06	M5NR	Bacteria	Firmicutes	Bacilli	Bacillales	Bacillaceae	Bacillus	Bacillus megaterium	3	-16.75	77.65	54.75	2
4.49679e+06	M5NR	Bacteria	Firmicutes	Bacilli	Bacillales	Bacillaceae	Bacillus	Bacillus megaterium	6	-18.92	75.1	58.58	6
4.50471e+06	M5NR	Bacteria	Firmicutes	Bacilli	Bacillales	Bacillaceae	Bacillus	Bacillus megaterium	3	-14.17	72.86	50.5	3
4.4968e+06	M5NR	Bacteria	Firmicutes	Bacilli	Bacillales	Bacillaceae	Bacillus	Bacillus megaterium	20	-12.35	70.65	51	20
4.5033e+06	M5NR	Bacteria	Firmicutes	Bacilli	Bacillales	Bacillaceae	Bacillus	Bacillus megaterium	48	-16.26	68.83	57.24	48
4.49904e+06	M5NR	Bacteria	Firmicutes	Bacilli	Bacillales	Bacillaceae	Bacillus	Bacillus megaterium	27	-14.13	63.65	58.48	27
4.49679e+06	M5NR	Bacteria	Firmicutes	Bacilli	Bacillales	Bacillaceae	Bacillus	Bacillus megaterium	12	-19.55	73.54	59.36	12
4.5033e+06	M5NR	Bacteria	Firmicutes	Bacilli	Bacillales	Bacillaceae	Bacillus	Bacillus megaterium	41	-12.51	66.71	52.43	41
4.50094e+06	M5NR	Bacteria	Firmicutes	Bacilli	Bacillales	Bacillaceae	Bacillus	Bacillus megaterium	51	-12.61	67.95	52.2	51
4.5033e+06	M5NR	Bacteria	Firmicutes	Bacilli	Bacillales	Bacillaceae	Bacillus	Bacillus megaterium	33	-13.52	68.87	54.36	33
4.5033e+06	M5NR	Bacteria	Firmicutes	Bacilli	Bacillales	Bacillaceae	Bacillus	Bacillus megaterium	33	-13.46	69.42	55.03	33
4.49679e+06	M5NR	Bacteria	Firmicutes	Bacilli	Bacillales	Bacillaceae	Bacillus	Bacillus megaterium	2	-11	68.28	50	2
4.49683e+06	M5NR	Bacteria	Firmicutes	Bacilli	Bacillales	Bacillaceae	Bacillus	Bacillus methanolicus	2	-12.08	62.93	52.33	2
4.50331e+06	M5NR	Bacteria	Firmicutes	Bacilli	Bacillales	Bacillaceae	Bacillus	Bacillus methanolicus	1	-16	64.18	67	1
4.50471e+06	M5NR	Bacteria	Firmicutes	Bacilli	Bacillales	Bacillaceae	Bacillus	Bacillus methanolicus	1	-16	67.24	58	1
4.49803e+06	M5NR	Bacteria	Firmicutes	Bacilli	Bacillales	Bacillaceae	Bacillus	Bacillus methanolicus	1	-16	69.64	56	1
4.49905e+06	M5NR	Bacteria	Firmicutes	Bacilli	Bacillales	Bacillaceae	Bacillus	Bacillus mojavensis	1	-11	64.81	54	1
4.49904e+06	M5NR	Bacteria	Firmicutes	Bacilli	Bacillales	Bacillaceae	Bacillus	Bacillus mojavensis	1	-25	73.08	78	1
4.5011e+06	M5NR	Bacteria	Firmicutes	Bacilli	Bacillales	Bacillaceae	Bacillus	Bacillus mojavensis	2	-13	66.3	51.25	2
4.5033e+06	M5NR	Bacteria	Firmicutes	Bacilli	Bacillales	Bacillaceae	Bacillus	Bacillus mycoides	1	-14	66.13	62	1
4.5068e+06	M5NR	Bacteria	Firmicutes	Bacilli	Bacillales	Bacillaceae	Bacillus	Bacillus mycoides	1	-19	72.73	66	1
4.50044e+06	M5NR	Bacteria	Firmicutes	Bacilli	Bacillales	Bacillaceae	Bacillus	Bacillus mycoides	1	-13	68.42	57	1
4.50679e+06	M5NR	Bacteria	Firmicutes	Bacilli	Bacillales	Bacillaceae	Bacillus	Bacillus mycoides	11	-11.29	64.43	50.7	11
4.50042e+06	M5NR	Bacteria	Firmicutes	Bacilli	Bacillales	Bacillaceae	Bacillus	Bacillus mycoides	2	-12	61.77	54	2
4.49679e+06	M5NR	Bacteria	Firmicutes	Bacilli	Bacillales	Bacillaceae	Bacillus	Bacillus mycoides	4	-15.5	73.56	53.66	4
4.5033e+06	M5NR	Bacteria	Firmicutes	Bacilli	Bacillales	Bacillaceae	Bacillus	Bacillus mycoides	1	-12	60.34	58	1
4.49904e+06	M5NR	Bacteria	Firmicutes	Bacilli	Bacillales	Bacillaceae	Bacillus	Bacillus pseudofirmus	1	-14	66.67	57	1
4.5011e+06	M5NR	Bacteria	Firmicutes	Bacilli	Bacillales	Bacillaceae	Bacillus	Bacillus pseudofirmus	63	-14.89	67.7	57.45	63
4.50094e+06	M5NR	Bacteria	Firmicutes	Bacilli	Bacillales	Bacillaceae	Bacillus	Bacillus pseudofirmus	68	-15.36	73.62	55.64	68
4.49679e+06	M5NR	Bacteria	Firmicutes	Bacilli	Bacillales	Bacillaceae	Bacillus	Bacillus pseudomycoides	4	-25.38	82.28	67	4
4.5033e+06	M5NR	Bacteria	Firmicutes	Bacilli	Bacillales	Bacillaceae	Bacillus	Bacillus pseudomycoides	6	-15.49	74.61	52.75	6
4.49679e+06	M5NR	Bacteria	Firmicutes	Bacilli	Bacillales	Bacillaceae	Bacillus	Bacillus pseudomycoides	2	-16.5	74.32	55.5	2
4.50331e+06	M5NR	Bacteria	Firmicutes	Bacilli	Bacillales	Bacillaceae	Bacillus	Bacillus psychrosaccharolyticus	1	-20	64.62	65	1
4.50043e+06	M5NR	Bacteria	Firmicutes	Bacilli	Bacillales	Bacillaceae	Bacillus	Bacillus pumilus	3	-14.75	75.81	52.12	3
4.50094e+06	M5NR	Bacteria	Firmicutes	Bacilli	Bacillales	Bacillaceae	Bacillus	Bacillus pumilus	2	-17.5	65.41	59.5	2
4.49679e+06	M5NR	Bacteria	Firmicutes	Bacilli	Bacillales	Bacillaceae	Bacillus	Bacillus pumilus	5	-14.56	66.32	60.03	5
4.49803e+06	M5NR	Bacteria	Firmicutes	Bacilli	Bacillales	Bacillaceae	Bacillus	Bacillus pumilus	1	-17	67.27	55	1
4.50464e+06	M5NR	Bacteria	Firmicutes	Bacilli	Bacillales	Bacillaceae	Bacillus	Bacillus pumilus	1	-19	64.62	65	1
4.50331e+06	M5NR	Bacteria	Firmicutes	Bacilli	Bacillales	Bacillaceae	Bacillus	Bacillus pumilus	1	-17	66.1	59	1
4.50042e+06	M5NR	Bacteria	Firmicutes	Bacilli	Bacillales	Bacillaceae	Bacillus	Bacillus pumilus	1	-23	71.01	69	1
4.5033e+06	M5NR	Bacteria	Firmicutes	Bacilli	Bacillales	Bacillaceae	Bacillus	Bacillus pumilus	2	-9	62.44	54	2
4.5033e+06	M5NR	Bacteria	Firmicutes	Bacilli	Bacillales	Bacillaceae	Bacillus	Bacillus pumilus	1	-16	61.67	60	1
4.49672e+06	M5NR	Bacteria	Firmicutes	Bacilli	Bacillales	Bacillaceae	Bacillus	Bacillus pumilus	2	-13.5	71.97	50.5	2
4.5033e+06	M5NR	Bacteria	Firmicutes	Bacilli	Bacillales	Bacillaceae	Bacillus	Bacillus simplex	1	-21	71.64	67	1
4.50042e+06	M5NR	Bacteria	Firmicutes	Bacilli	Bacillales	Bacillaceae	Bacillus	Bacillus simplex	1	-12	64.71	51	1
4.4968e+06	M5NR	Bacteria	Firmicutes	Bacilli	Bacillales	Bacillaceae	Bacillus	Bacillus simplex	1	-27	82.43	74	1
4.49904e+06	M5NR	Bacteria	Firmicutes	Bacilli	Bacillales	Bacillaceae	Bacillus	Bacillus sp.	4	-14.5	77.45	50.5	1
4.50043e+06	M5NR	Bacteria	Firmicutes	Bacilli	Bacillales	Bacillaceae	Bacillus	Bacillus sp.	2	-15.5	67.16	57.5	2
4.5033e+06	M5NR	Bacteria	Firmicutes	Bacilli	Bacillales	Bacillaceae	Bacillus	Bacillus sp.	2	-15	74.52	53.25	2
4.50042e+06	M5NR	Bacteria	Firmicutes	Bacilli	Bacillales	Bacillaceae	Bacillus	Bacillus sp.	2	-17.5	74.85	59.5	2
4.49679e+06	M5NR	Bacteria	Firmicutes	Bacilli	Bacillales	Bacillaceae	Bacillus	Bacillus sp.	1	-23	75	72	1
4.5011e+06	M5NR	Bacteria	Firmicutes	Bacilli	Bacillales	Bacillaceae	Bacillus	Bacillus sp.	3	-18	73.45	62.67	1
4.50042e+06	M5NR	Bacteria	Firmicutes	Bacilli	Bacillales	Bacillaceae	Bacillus	Bacillus sp.	2	-12.5	69.13	50.5	2
4.5033e+06	M5NR	Bacteria	Firmicutes	Bacilli	Bacillales	Bacillaceae	Bacillus	Bacillus sp.	4	-15.33	78.01	53.33	4
4.49688e+06	M5NR	Bacteria	Firmicutes	Bacilli	Bacillales	Bacillaceae	Bacillus	Bacillus sp.	3	-16.75	68.78	58	3
4.49679e+06	M5NR	Bacteria	Firmicutes	Bacilli	Bacillales	Bacillaceae	Bacillus	Bacillus sp.	1	-17	64.18	67	1
4.50044e+06	M5NR	Bacteria	Firmicutes	Bacilli	Bacillales	Bacillaceae	Bacillus	Bacillus sp.	2	-15	77.8	55.5	2
4.49905e+06	M5NR	Bacteria	Firmicutes	Bacilli	Bacillales	Bacillaceae	Bacillus	Bacillus sp.	1	-16	72.22	54	1
4.50679e+06	M5NR	Bacteria	Firmicutes	Bacilli	Bacillales	Bacillaceae	Bacillus	Bacillus sp.	1	-16	71.88	64	1
4.49904e+06	M5NR	Bacteria	Firmicutes	Bacilli	Bacillales	Bacillaceae	Bacillus	Bacillus sp.	1	-27	64.29	84	1
4.5068e+06	M5NR	Bacteria	Firmicutes	Bacilli	Bacillales	Bacillaceae	Bacillus	Bacillus sp.	1	-16	64.52	62	1
4.50464e+06	M5NR	Bacteria	Firmicutes	Bacilli	Bacillales	Bacillaceae	Bacillus	Bacillus sp.	1	-10	60	50	1
4.5033e+06	M5NR	Bacteria	Firmicutes	Bacilli	Bacillales	Bacillaceae	Bacillus	Bacillus sp.	23	-20.09	70.33	64.38	23
4.5033e+06	M5NR	Bacteria	Firmicutes	Bacilli	Bacillales	Bacillaceae	Bacillus	Bacillus sp. 1310(2010)	3	-18	71.14	57.33	1
4.5033e+06	M5NR	Bacteria	Firmicutes	Bacilli	Bacillales	Bacillaceae	Bacillus	Bacillus sp. 1310(2010)	1	-23	71.05	76	1
4.5033e+06	M5NR	Bacteria	Firmicutes	Bacilli	Bacillales	Bacillaceae	Bacillus	Bacillus sp. 1310(2010)	1	-13	62.5	56	1
4.49688e+06	M5NR	Bacteria	Firmicutes	Bacilli	Bacillales	Bacillaceae	Bacillus	Bacillus sp. 1310(2010)	1	-18	83.02	53	1
4.50042e+06	M5NR	Bacteria	Firmicutes	Bacilli	Bacillales	Bacillaceae	Bacillus	Bacillus sp. 2-9-3	1	-17	67.8	59	1
4.50464e+06	M5NR	Bacteria	Firmicutes	Bacilli	Bacillales	Bacillaceae	Bacillus	Bacillus sp. 41M-1	1	-20	66.15	65	1
4.49803e+06	M5NR	Bacteria	Firmicutes	Bacilli	Bacillales	Bacillaceae	Bacillus	Bacillus sp. A49	1	-14	72.55	51	1
4.50464e+06	M5NR	Bacteria	Firmicutes	Bacilli	Bacillales	Bacillaceae	Bacillus	Bacillus sp. AH 1127	1	-10	64	50	1
4.49904e+06	M5NR	Bacteria	Firmicutes	Bacilli	Bacillales	Bacillaceae	Bacillus	Bacillus sp. AH 1127	1	-13	60	65	1
4.50464e+06	M5NR	Bacteria	Firmicutes	Bacilli	Bacillales	Bacillaceae	Bacillus	Bacillus sp. AH 1135	1	-10	64	50	1
4.49904e+06	M5NR	Bacteria	Firmicutes	Bacilli	Bacillales	Bacillaceae	Bacillus	Bacillus sp. AH 1135	1	-13	60	65	1
4.50464e+06	M5NR	Bacteria	Firmicutes	Bacilli	Bacillales	Bacillaceae	Bacillus	Bacillus sp. AH 267	1	-10	64	50	1
4.49904e+06	M5NR	Bacteria	Firmicutes	Bacilli	Bacillales	Bacillaceae	Bacillus	Bacillus sp. AH 267	1	-13	60	65	1
4.50464e+06	M5NR	Bacteria	Firmicutes	Bacilli	Bacillales	Bacillaceae	Bacillus	Bacillus sp. AH 728	1	-10	64	50	1
4.49904e+06	M5NR	Bacteria	Firmicutes	Bacilli	Bacillales	Bacillaceae	Bacillus	Bacillus sp. AH 728	1	-13	60	65	1
4.50464e+06	M5NR	Bacteria	Firmicutes	Bacilli	Bacillales	Bacillaceae	Bacillus	Bacillus sp. AH 810	1	-10	64	50	1
4.49904e+06	M5NR	Bacteria	Firmicutes	Bacilli	Bacillales	Bacillaceae	Bacillus	Bacillus sp. AH 810	1	-13	60	65	1
4.50464e+06	M5NR	Bacteria	Firmicutes	Bacilli	Bacillales	Bacillaceae	Bacillus	Bacillus sp. AH 812	1	-10	64	50	1
4.49904e+06	M5NR	Bacteria	Firmicutes	Bacilli	Bacillales	Bacillaceae	Bacillus	Bacillus sp. AH 812	1	-13	60	65	1
4.50464e+06	M5NR	Bacteria	Firmicutes	Bacilli	Bacillales	Bacillaceae	Bacillus	Bacillus sp. AH 813	1	-10	64	50	1
4.49904e+06	M5NR	Bacteria	Firmicutes	Bacilli	Bacillales	Bacillaceae	Bacillus	Bacillus sp. AH 813	1	-13	60	65	1
4.50464e+06	M5NR	Bacteria	Firmicutes	Bacilli	Bacillales	Bacillaceae	Bacillus	Bacillus sp. AH 816	1	-10	64	50	1
4.49904e+06	M5NR	Bacteria	Firmicutes	Bacilli	Bacillales	Bacillaceae	Bacillus	Bacillus sp. AH 816	1	-13	60	65	1
4.50464e+06	M5NR	Bacteria	Firmicutes	Bacilli	Bacillales	Bacillaceae	Bacillus	Bacillus sp. AH 817	1	-10	64	50	1
4.49904e+06	M5NR	Bacteria	Firmicutes	Bacilli	Bacillales	Bacillaceae	Bacillus	Bacillus sp. AH 817	1	-13	60	65	1
4.50464e+06	M5NR	Bacteria	Firmicutes	Bacilli	Bacillales	Bacillaceae	Bacillus	Bacillus sp. AH 818	1	-10	64	50	1
4.49904e+06	M5NR	Bacteria	Firmicutes	Bacilli	Bacillales	Bacillaceae	Bacillus	Bacillus sp. AH 818	1	-13	60	65	1
4.50464e+06	M5NR	Bacteria	Firmicutes	Bacilli	Bacillales	Bacillaceae	Bacillus	Bacillus sp. AH 819	1	-10	64	50	1
4.49904e+06	M5NR	Bacteria	Firmicutes	Bacilli	Bacillales	Bacillaceae	Bacillus	Bacillus sp. AH 819	1	-13	60	65	1
4.50464e+06	M5NR	Bacteria	Firmicutes	Bacilli	Bacillales	Bacillaceae	Bacillus	Bacillus sp. AH 820	1	-10	64	50	1
4.49904e+06	M5NR	Bacteria	Firmicutes	Bacilli	Bacillales	Bacillaceae	Bacillus	Bacillus sp. AH 820	1	-13	60	65	1
4.50464e+06	M5NR	Bacteria	Firmicutes	Bacilli	Bacillales	Bacillaceae	Bacillus	Bacillus sp. AH 823	1	-10	64	50	1
4.49904e+06	M5NR	Bacteria	Firmicutes	Bacilli	Bacillales	Bacillaceae	Bacillus	Bacillus sp. AH 823	1	-13	60	65	1
4.50464e+06	M5NR	Bacteria	Firmicutes	Bacilli	Bacillales	Bacillaceae	Bacillus	Bacillus sp. AH 824	1	-10	64	50	1
4.49904e+06	M5NR	Bacteria	Firmicutes	Bacilli	Bacillales	Bacillaceae	Bacillus	Bacillus sp. AH 824	1	-13	60	65	1
4.50464e+06	M5NR	Bacteria	Firmicutes	Bacilli	Bacillales	Bacillaceae	Bacillus	Bacillus sp. AH 825	1	-10	64	50	1
4.49904e+06	M5NR	Bacteria	Firmicutes	Bacilli	Bacillales	Bacillaceae	Bacillus	Bacillus sp. AH 825	1	-13	60	65	1
4.50464e+06	M5NR	Bacteria	Firmicutes	Bacilli	Bacillales	Bacillaceae	Bacillus	Bacillus sp. AH 826	1	-10	64	50	1
4.49904e+06	M5NR	Bacteria	Firmicutes	Bacilli	Bacillales	Bacillaceae	Bacillus	Bacillus sp. AH 826	1	-13	60	65	1
4.50464e+06	M5NR	Bacteria	Firmicutes	Bacilli	Bacillales	Bacillaceae	Bacillus	Bacillus sp. AH 827	1	-10	64	50	1
4.49904e+06	M5NR	Bacteria	Firmicutes	Bacilli	Bacillales	Bacillaceae	Bacillus	Bacillus sp. AH 827	1	-13	60	65	1
4.50464e+06	M5NR	Bacteria	Firmicutes	Bacilli	Bacillales	Bacillaceae	Bacillus	Bacillus sp. AH 828	1	-10	64	50	1
4.49904e+06	M5NR	Bacteria	Firmicutes	Bacilli	Bacillales	Bacillaceae	Bacillus	Bacillus sp. AH 828	1	-13	60	65	1
4.50464e+06	M5NR	Bacteria	Firmicutes	Bacilli	Bacillales	Bacillaceae	Bacillus	Bacillus sp. AH 829	1	-10	64	50	1
4.49904e+06	M5NR	Bacteria	Firmicutes	Bacilli	Bacillales	Bacillaceae	Bacillus	Bacillus sp. AH 829	1	-13	60	65	1
4.50464e+06	M5NR	Bacteria	Firmicutes	Bacilli	Bacillales	Bacillaceae	Bacillus	Bacillus sp. AH 830	1	-10	64	50	1
4.49904e+06	M5NR	Bacteria	Firmicutes	Bacilli	Bacillales	Bacillaceae	Bacillus	Bacillus sp. AH 830	1	-13	60	65	1
4.50464e+06	M5NR	Bacteria	Firmicutes	Bacilli	Bacillales	Bacillaceae	Bacillus	Bacillus sp. AH 831	1	-10	64	50	1
4.49904e+06	M5NR	Bacteria	Firmicutes	Bacilli	Bacillales	Bacillaceae	Bacillus	Bacillus sp. AH 831	1	-13	60	65	1
4.5033e+06	M5NR	Bacteria	Firmicutes	Bacilli	Bacillales	Bacillaceae	Bacillus	Bacillus sp. AH680	1	-13	65.38	52	1
4.50464e+06	M5NR	Bacteria	Firmicutes	Bacilli	Bacillales	Bacillaceae	Bacillus	Bacillus sp. B-51137	1	-13	63.64	55	1
4.50464e+06	M5NR	Bacteria	Firmicutes	Bacilli	Bacillales	Bacillaceae	Bacillus	Bacillus sp. B-51138	1	-13	63.64	55	1
4.50464e+06	M5NR	Bacteria	Firmicutes	Bacilli	Bacillales	Bacillaceae	Bacillus	Bacillus sp. B-51172	1	-13	63.64	55	1
4.50464e+06	M5NR	Bacteria	Firmicutes	Bacilli	Bacillales	Bacillaceae	Bacillus	Bacillus sp. B-51176	1	-13	63.64	55	1
4.50464e+06	M5NR	Bacteria	Firmicutes	Bacilli	Bacillales	Bacillaceae	Bacillus	Bacillus sp. B-51179	1	-13	63.64	55	1
4.50464e+06	M5NR	Bacteria	Firmicutes	Bacilli	Bacillales	Bacillaceae	Bacillus	Bacillus sp. B-51180	1	-13	63.64	55	1
4.50464e+06	M5NR	Bacteria	Firmicutes	Bacilli	Bacillales	Bacillaceae	Bacillus	Bacillus sp. B-51190	1	-13	63.64	55	1
4.50464e+06	M5NR	Bacteria	Firmicutes	Bacilli	Bacillales	Bacillaceae	Bacillus	Bacillus sp. B-51192	1	-13	63.64	55	1
4.50464e+06	M5NR	Bacteria	Firmicutes	Bacilli	Bacillales	Bacillaceae	Bacillus	Bacillus sp. B-51193	1	-13	63.64	55	1
4.50464e+06	M5NR	Bacteria	Firmicutes	Bacilli	Bacillales	Bacillaceae	Bacillus	Bacillus sp. B-51232	1	-13	63.64	55	1
4.5033e+06	M5NR	Bacteria	Firmicutes	Bacilli	Bacillales	Bacillaceae	Bacillus	Bacillus sp. B14905	19	-12.48	67.37	53.1	19
4.5033e+06	M5NR	Bacteria	Firmicutes	Bacilli	Bacillales	Bacillaceae	Bacillus	Bacillus sp. BG-CS10	2	-18	60.2	71.25	1
4.49904e+06	M5NR	Bacteria	Firmicutes	Bacilli	Bacillales	Bacillaceae	Bacillus	Bacillus sp. BP7	1	-26	82.09	67	1
4.49803e+06	M5NR	Bacteria	Firmicutes	Bacilli	Bacillales	Bacillaceae	Bacillus	Bacillus sp. BSG40	1	-27	85.71	70	1
4.5033e+06	M5NR	Bacteria	Firmicutes	Bacilli	Bacillales	Bacillaceae	Bacillus	Bacillus sp. D6	1	-18	63.08	65	1
4.5068e+06	M5NR	Bacteria	Firmicutes	Bacilli	Bacillales	Bacillaceae	Bacillus	Bacillus sp. ECU0013	3	-21	64.29	70	1
4.49904e+06	M5NR	Bacteria	Firmicutes	Bacilli	Bacillales	Bacillaceae	Bacillus	Bacillus sp. FSL_H3-288	1	-27	75.32	77	1
4.4968e+06	M5NR	Bacteria	Firmicutes	Bacilli	Bacillales	Bacillaceae	Bacillus	Bacillus sp. FSL_H7-170	1	-32	71.26	87	1
4.50094e+06	M5NR	Bacteria	Firmicutes	Bacilli	Bacillales	Bacillaceae	Bacillus	Bacillus sp. FSL_H7-170	1	-21	69.12	68	1
4.49904e+06	M5NR	Bacteria	Firmicutes	Bacilli	Bacillales	Bacillaceae	Bacillus	Bacillus sp. FSL_H7-590	1	-27	75.32	77	1
4.50086e+06	M5NR	Bacteria	Firmicutes	Bacilli	Bacillales	Bacillaceae	Bacillus	Bacillus sp. FSL_h8543	1	-14	73.08	52	1
4.50042e+06	M5NR	Bacteria	Firmicutes	Bacilli	Bacillales	Bacillaceae	Bacillus	Bacillus sp. FSL_h8543	1	-19	84.91	53	1
4.5033e+06	M5NR	Bacteria	Firmicutes	Bacilli	Bacillales	Bacillaceae	Bacillus	Bacillus sp. FSL_h8543	1	-23	75	64	1
4.50043e+06	M5NR	Bacteria	Firmicutes	Bacilli	Bacillales	Bacillaceae	Bacillus	Bacillus sp. JAMB750	1	-16	63.33	60	1
4.50042e+06	M5NR	Bacteria	Firmicutes	Bacilli	Bacillales	Bacillaceae	Bacillus	Bacillus sp. LW2	1	-26	78.26	69	1
4.49905e+06	M5NR	Bacteria	Firmicutes	Bacilli	Bacillales	Bacillaceae	Bacillus	Bacillus sp. LW2	1	-16	68.52	54	1
4.5033e+06	M5NR	Bacteria	Firmicutes	Bacilli	Bacillales	Bacillaceae	Bacillus	Bacillus sp. LW2	1	-28	79.71	69	1
4.5011e+06	M5NR	Bacteria	Firmicutes	Bacilli	Bacillales	Bacillaceae	Bacillus	Bacillus sp. LW2	1	-24	73.91	69	1
4.49904e+06	M5NR	Bacteria	Firmicutes	Bacilli	Bacillales	Bacillaceae	Bacillus	Bacillus sp. LW2	1	-17	72.22	54	1
4.5033e+06	M5NR	Bacteria	Firmicutes	Bacilli	Bacillales	Bacillaceae	Bacillus	Bacillus sp. LW2	1	-23	77.78	63	1
4.49904e+06	M5NR	Bacteria	Firmicutes	Bacilli	Bacillales	Bacillaceae	Bacillus	Bacillus sp. LW2	1	-23	65.79	76	1
4.50331e+06	M5NR	Bacteria	Firmicutes	Bacilli	Bacillales	Bacillaceae	Bacillus	Bacillus sp. MGA3	1	-15	67.24	58	1
4.50042e+06	M5NR	Bacteria	Firmicutes	Bacilli	Bacillales	Bacillaceae	Bacillus	Bacillus sp. MGA3	1	-16	70.18	57	1
4.5046e+06	M5NR	Bacteria	Firmicutes	Bacilli	Bacillales	Bacillaceae	Bacillus	Bacillus sp. MGA3	1	-19	65.75	73	1
4.50679e+06	M5NR	Bacteria	Firmicutes	Bacilli	Bacillales	Bacillaceae	Bacillus	Bacillus sp. MGA3	1	-16	71.88	64	1
4.50094e+06	M5NR	Bacteria	Firmicutes	Bacilli	Bacillales	Bacillaceae	Bacillus	Bacillus sp. MGA3	1	-19	62.5	72	1
4.49683e+06	M5NR	Bacteria	Firmicutes	Bacilli	Bacillales	Bacillaceae	Bacillus	Bacillus sp. NRRL B-23980	1	-14	62.5	64	1
4.50331e+06	M5NR	Bacteria	Firmicutes	Bacilli	Bacillales	Bacillaceae	Bacillus	Bacillus sp. NRRL B-23980	1	-11	64.71	51	1
4.49904e+06	M5NR	Bacteria	Firmicutes	Bacilli	Bacillales	Bacillaceae	Bacillus	Bacillus sp. NRRL B-23980	1	-17	76.79	56	1
4.49904e+06	M5NR	Bacteria	Firmicutes	Bacilli	Bacillales	Bacillaceae	Bacillus	Bacillus sp. R	1	-17	60.32	63	1
4.5033e+06	M5NR	Bacteria	Firmicutes	Bacilli	Bacillales	Bacillaceae	Bacillus	Bacillus sp. RFL6	1	-9	60	50	1
4.5011e+06	M5NR	Bacteria	Firmicutes	Bacilli	Bacillales	Bacillaceae	Bacillus	Bacillus sp. RFL6	1	-17	68.85	61	1
4.50094e+06	M5NR	Bacteria	Firmicutes	Bacilli	Bacillales	Bacillaceae	Bacillus	Bacillus sp. RFL6	1	-25	83.61	61	1
4.49904e+06	M5NR	Bacteria	Firmicutes	Bacilli	Bacillales	Bacillaceae	Bacillus	Bacillus sp. RFL6	2	-14	68.56	55	1
4.49689e+06	M5NR	Bacteria	Firmicutes	Bacilli	Bacillales	Bacillaceae	Bacillus	Bacillus sp. S	1	-11	66	50	1
4.5068e+06	M5NR	Bacteria	Firmicutes	Bacilli	Bacillales	Bacillaceae	Bacillus	Bacillus sp. SA-B2	1	-19	68.75	64	1
4.5033e+06	M5NR	Bacteria	Firmicutes	Bacilli	Bacillales	Bacillaceae	Bacillus	Bacillus sp. SG-1	9	-13.61	65.96	58.57	9
4.50086e+06	M5NR	Bacteria	Firmicutes	Bacilli	Bacillales	Bacillaceae	Bacillus	Bacillus sp. TA2.A1	1	-26	81.94	72	1
4.49904e+06	M5NR	Bacteria	Firmicutes	Bacilli	Bacillales	Bacillaceae	Bacillus	Bacillus sp. TA2.A1	1	-23	87.1	62	1
4.50094e+06	M5NR	Bacteria	Firmicutes	Bacilli	Bacillales	Bacillaceae	Bacillus	Bacillus sp. TA2.A1	2	-28.5	74.3	79.75	2
4.50042e+06	M5NR	Bacteria	Firmicutes	Bacilli	Bacillales	Bacillaceae	Bacillus	Bacillus sp. TB-90	1	-23	73.61	72	1
4.49689e+06	M5NR	Bacteria	Firmicutes	Bacilli	Bacillales	Bacillaceae	Bacillus	Bacillus sp. THCM3	1	-16	73.21	56	1
4.49803e+06	M5NR	Bacteria	Firmicutes	Bacilli	Bacillales	Bacillaceae	Bacillus	Bacillus sp. THCM3	1	-16	62.71	59	1
4.5011e+06	M5NR	Bacteria	Firmicutes	Bacilli	Bacillales	Bacillaceae	Bacillus	Bacillus sp. WBC-3	1	-10	68.63	51	1
4.49679e+06	M5NR	Bacteria	Firmicutes	Bacilli	Bacillales	Bacillaceae	Bacillus	Bacillus sp. WBC-3	1	-14	66.07	56	1
4.49904e+06	M5NR	Bacteria	Firmicutes	Bacilli	Bacillales	Bacillaceae	Bacillus	Bacillus sp. YA-335	1	-19	67.21	61	1
4.5011e+06	M5NR	Bacteria	Firmicutes	Bacilli	Bacillales	Bacillaceae	Bacillus	Bacillus sp. YA-335	1	-18	75	60	1
4.5011e+06	M5NR	Bacteria	Firmicutes	Bacilli	Bacillales	Bacillaceae	Bacillus	Bacillus sp. YA-335	1	-20	72.88	59	1
4.5033e+06	M5NR	Bacteria	Firmicutes	Bacilli	Bacillales	Bacillaceae	Bacillus	Bacillus sp. YM-2	3	-10.67	62.63	52.33	1
4.5033e+06	M5NR	Bacteria	Firmicutes	Bacilli	Bacillales	Bacillaceae	Bacillus	Bacillus sp. YM-2	1	-23	65.79	76	1
4.5033e+06	M5NR	Bacteria	Firmicutes	Bacilli	Bacillales	Bacillaceae	Bacillus	Bacillus sp. YM-2	1	-14	72	50	1
4.49679e+06	M5NR	Bacteria	Firmicutes	Bacilli	Bacillales	Bacillaceae	Bacillus	Bacillus subtilis	12	-10.92	64.52	50.71	12
4.4968e+06	M5NR	Bacteria	Firmicutes	Bacilli	Bacillales	Bacillaceae	Bacillus	Bacillus subtilis	3	-14.67	76.23	50.33	3
4.50464e+06	M5NR	Bacteria	Firmicutes	Bacilli	Bacillales	Bacillaceae	Bacillus	Bacillus subtilis	38	-11.68	69.36	52.87	38
4.5011e+06	M5NR	Bacteria	Firmicutes	Bacilli	Bacillales	Bacillaceae	Bacillus	Bacillus subtilis	1	-18	69.35	62	1
4.50043e+06	M5NR	Bacteria	Firmicutes	Bacilli	Bacillales	Bacillaceae	Bacillus	Bacillus subtilis	1	-10	61.11	54	1
4.5033e+06	M5NR	Bacteria	Firmicutes	Bacilli	Bacillales	Bacillaceae	Bacillus	Bacillus subtilis	1	-21	68.12	69	1
4.50042e+06	M5NR	Bacteria	Firmicutes	Bacilli	Bacillales	Bacillaceae	Bacillus	Bacillus subtilis	30	-14.78	75.79	51.83	30
4.49679e+06	M5NR	Bacteria	Firmicutes	Bacilli	Bacillales	Bacillaceae	Bacillus	Bacillus subtilis	4	-19.73	66.97	61.12	4
4.50471e+06	M5NR	Bacteria	Firmicutes	Bacilli	Bacillales	Bacillaceae	Bacillus	Bacillus subtilis	59	-10.78	69.02	51.14	59
4.5011e+06	M5NR	Bacteria	Firmicutes	Bacilli	Bacillales	Bacillaceae	Bacillus	Bacillus subtilis	121	-13.45	65.19	57.13	121
4.5033e+06	M5NR	Bacteria	Firmicutes	Bacilli	Bacillales	Bacillaceae	Bacillus	Bacillus subtilis	99	-12.73	65.69	54.57	99
4.50042e+06	M5NR	Bacteria	Firmicutes	Bacilli	Bacillales	Bacillaceae	Bacillus	Bacillus thuringiensis	16	-13.82	68.05	53.64	16
4.50042e+06	M5NR	Bacteria	Firmicutes	Bacilli	Bacillales	Bacillaceae	Bacillus	Bacillus thuringiensis	10	-12.5	69.09	50.1	10
4.4968e+06	M5NR	Bacteria	Firmicutes	Bacilli	Bacillales	Bacillaceae	Bacillus	Bacillus thuringiensis	1	-16	64.06	64	1
4.5033e+06	M5NR	Bacteria	Firmicutes	Bacilli	Bacillales	Bacillaceae	Bacillus	Bacillus thuringiensis	14	-13.85	67.2	57.41	14
4.5046e+06	M5NR	Bacteria	Firmicutes	Bacilli	Bacillales	Bacillaceae	Bacillus	Bacillus thuringiensis	2	-18	73.27	63	2
4.49679e+06	M5NR	Bacteria	Firmicutes	Bacilli	Bacillales	Bacillaceae	Bacillus	Bacillus thuringiensis	8	-12.78	71.85	50.74	8
4.50043e+06	M5NR	Bacteria	Firmicutes	Bacilli	Bacillales	Bacillaceae	Bacillus	Bacillus thuringiensis	5	-14	75.5	50.5	5
4.50094e+06	M5NR	Bacteria	Firmicutes	Bacilli	Bacillales	Bacillaceae	Bacillus	Bacillus thuringiensis	2	-17.17	66.66	63.67	1
4.50044e+06	M5NR	Bacteria	Firmicutes	Bacilli	Bacillales	Bacillaceae	Bacillus	Bacillus thuringiensis	1	-15	63.08	65	1
4.49679e+06	M5NR	Bacteria	Firmicutes	Bacilli	Bacillales	Bacillaceae	Bacillus	Bacillus thuringiensis	10	-13.88	64	55.57	10
4.49683e+06	M5NR	Bacteria	Firmicutes	Bacilli	Bacillales	Bacillaceae	Bacillus	Bacillus thuringiensis	1	-14	66.67	60	1
4.5011e+06	M5NR	Bacteria	Firmicutes	Bacilli	Bacillales	Bacillaceae	Bacillus	Bacillus thuringiensis	1	-22	78.12	64	1
4.5033e+06	M5NR	Bacteria	Firmicutes	Bacilli	Bacillales	Bacillaceae	Bacillus	Bacillus thuringiensis	21	-11.34	66.13	50.38	21
4.50464e+06	M5NR	Bacteria	Firmicutes	Bacilli	Bacillales	Bacillaceae	Bacillus	Bacillus thuringiensis	4	-16.39	75.37	56.07	2
4.49803e+06	M5NR	Bacteria	Firmicutes	Bacilli	Bacillales	Bacillaceae	Bacillus	Bacillus thuringiensis	3	-18.33	83.84	53.67	1
4.50086e+06	M5NR	Bacteria	Firmicutes	Bacilli	Bacillales	Bacillaceae	Bacillus	Bacillus thuringiensis	4	-17.7	71.4	59.9	3
4.5033e+06	M5NR	Bacteria	Firmicutes	Bacilli	Bacillales	Bacillaceae	Bacillus	Bacillus thuringiensis	1	-14	69.23	52	1
4.5011e+06	M5NR	Bacteria	Firmicutes	Bacilli	Bacillales	Bacillaceae	Bacillus	Bacillus thuringiensis	1	-22	73.13	67	1
4.49904e+06	M5NR	Bacteria	Firmicutes	Bacilli	Bacillales	Bacillaceae	Bacillus	Bacillus thuringiensis	3	-15.95	76.17	55.55	3
4.50331e+06	M5NR	Bacteria	Firmicutes	Bacilli	Bacillales	Bacillaceae	Bacillus	Bacillus thuringiensis	1	-20	85.45	55	1
4.5011e+06	M5NR	Bacteria	Firmicutes	Bacilli	Bacillales	Bacillaceae	Bacillus	Bacillus thuringiensis	1	-20	68.75	64	1
4.5033e+06	M5NR	Bacteria	Firmicutes	Bacilli	Bacillales	Bacillaceae	Bacillus	Bacillus thuringiensis	3	-19	65.25	67.5	3
4.5033e+06	M5NR	Bacteria	Firmicutes	Bacilli	Bacillales	Bacillaceae	Bacillus	Bacillus thuringiensis	1	-17	70.97	62	1
4.5011e+06	M5NR	Bacteria	Firmicutes	Bacilli	Bacillales	Bacillaceae	Bacillus	Bacillus vallismortis	1	-18	76.79	56	1
4.50094e+06	M5NR	Bacteria	Firmicutes	Bacilli	Bacillales	Bacillaceae	Bacillus	Bacillus weihenstephanensis	1	-20	65.28	72	1
4.5033e+06	M5NR	Bacteria	Firmicutes	Bacilli	Bacillales	Bacillaceae	Bacillus	Bacillus weihenstephanensis	1	-13	65.38	52	1
4.50094e+06	M5NR	Bacteria	Firmicutes	Bacilli	Bacillales	Bacillaceae	Bacillus	Bacillus weihenstephanensis	3	-11	62.48	52.67	3
4.50331e+06	M5NR	Bacteria	Firmicutes	Bacilli	Bacillales	Bacillaceae	Geobacillus	Geobacillus caldoxylosilyticus	1	-18	70.49	61	1
4.49904e+06	M5NR	Bacteria	Firmicutes	Bacilli	Bacillales	Bacillaceae	Geobacillus	Geobacillus kaue	1	-16	68.97	58	1
4.5033e+06	M5NR	Bacteria	Firmicutes	Bacilli	Bacillales	Bacillaceae	Geobacillus	Geobacillus kaustophilus	42	-12.92	71.78	51.23	42
4.50086e+06	M5NR	Bacteria	Firmicutes	Bacilli	Bacillales	Bacillaceae	Geobacillus	Geobacillus lituanicus	1	-21	75	68	1
4.49688e+06	M5NR	Bacteria	Firmicutes	Bacilli	Bacillales	Bacillaceae	Geobacillus	Geobacillus lituanicus	1	-25	78.26	69	1
4.50043e+06	M5NR	Bacteria	Firmicutes	Bacilli	Bacillales	Bacillaceae	Geobacillus	Geobacillus sp. C12	1	-13	61.4	57	1
4.49679e+06	M5NR	Bacteria	Firmicutes	Bacilli	Bacillales	Bacillaceae	Geobacillus	Geobacillus sp. C56-T3	8	-12.67	64.8	54.25	8
4.49679e+06	M5NR	Bacteria	Firmicutes	Bacilli	Bacillales	Bacillaceae	Geobacillus	Geobacillus sp. G11MC16	5	-16.27	79.66	51.67	5
4.5046e+06	M5NR	Bacteria	Firmicutes	Bacilli	Bacillales	Bacillaceae	Geobacillus	Geobacillus sp. MO-1	1	-14	74	50	1
4.5033e+06	M5NR	Bacteria	Firmicutes	Bacilli	Bacillales	Bacillaceae	Geobacillus	Geobacillus sp. O83	1	-19	71.88	64	1
4.50094e+06	M5NR	Bacteria	Firmicutes	Bacilli	Bacillales	Bacillaceae	Geobacillus	Geobacillus sp. SBS-4S	1	-17	62.5	64	1
4.49679e+06	M5NR	Bacteria	Firmicutes	Bacilli	Bacillales	Bacillaceae	Geobacillus	Geobacillus sp. Y412MC52	10	-15.42	65.9	58.87	10
4.49679e+06	M5NR	Bacteria	Firmicutes	Bacilli	Bacillales	Bacillaceae	Geobacillus	Geobacillus sp. Y412MC52	7	-13.29	69.17	51.84	7
4.49679e+06	M5NR	Bacteria	Firmicutes	Bacilli	Bacillales	Bacillaceae	Geobacillus	Geobacillus sp. Y412MC61	9	-15.19	67.66	57.84	9
4.49679e+06	M5NR	Bacteria	Firmicutes	Bacilli	Bacillales	Bacillaceae	Geobacillus	Geobacillus sp. Y412MC61	7	-13.23	69.12	51.71	7
4.5033e+06	M5NR	Bacteria	Firmicutes	Bacilli	Bacillales	Bacillaceae	Geobacillus	Geobacillus stearothermophilus	9	-13.91	71.04	53.55	9
4.49905e+06	M5NR	Bacteria	Firmicutes	Bacilli	Bacillales	Bacillaceae	Geobacillus	Geobacillus stearothermophilus	6	-11.33	66.53	50.17	6
4.49904e+06	M5NR	Bacteria	Firmicutes	Bacilli	Bacillales	Bacillaceae	Geobacillus	Geobacillus stearothermophilus	5	-12.17	67.14	51.17	5
4.49904e+06	M5NR	Bacteria	Firmicutes	Bacilli	Bacillales	Bacillaceae	Geobacillus	Geobacillus stearothermophilus	6	-14.33	66.74	57.67	6
4.5011e+06	M5NR	Bacteria	Firmicutes	Bacilli	Bacillales	Bacillaceae	Geobacillus	Geobacillus stearothermophilus	37	-12.31	68.16	51.01	37
4.49679e+06	M5NR	Bacteria	Firmicutes	Bacilli	Bacillales	Bacillaceae	Geobacillus	Geobacillus stearothermophilus	1	-23	71.23	73	1
4.4968e+06	M5NR	Bacteria	Firmicutes	Bacilli	Bacillales	Bacillaceae	Geobacillus	Geobacillus stearothermophilus	11	-12.09	67.19	51.45	11
4.5033e+06	M5NR	Bacteria	Firmicutes	Bacilli	Bacillales	Bacillaceae	Geobacillus	Geobacillus stearothermophilus	8	-13.44	75.45	51.78	8
4.49672e+06	M5NR	Bacteria	Firmicutes	Bacilli	Bacillales	Bacillaceae	Geobacillus	Geobacillus stearothermophilus	2	-19	74.63	62	2
4.50464e+06	M5NR	Bacteria	Firmicutes	Bacilli	Bacillales	Bacillaceae	Geobacillus	Geobacillus stearothermophilus	1	-18	66.18	68	1
4.49904e+06	M5NR	Bacteria	Firmicutes	Bacilli	Bacillales	Bacillaceae	Geobacillus	Geobacillus subterraneus	1	-19	63.77	69	1
4.50042e+06	M5NR	Bacteria	Firmicutes	Bacilli	Bacillales	Bacillaceae	Geobacillus	Geobacillus thermocatenulatus	1	-18	78.33	60	1
4.49904e+06	M5NR	Bacteria	Firmicutes	Bacilli	Bacillales	Bacillaceae	Geobacillus	Geobacillus thermocatenulatus	1	-18	80.36	56	1
4.50042e+06	M5NR	Bacteria	Firmicutes	Bacilli	Bacillales	Bacillaceae	Geobacillus	Geobacillus thermocatenulatus	1	-19	82.14	56	1
4.5033e+06	M5NR	Bacteria	Firmicutes	Bacilli	Bacillales	Bacillaceae	Geobacillus	Geobacillus thermodenitrificans	2	-16	70.18	57	1
4.5033e+06	M5NR	Bacteria	Firmicutes	Bacilli	Bacillales	Bacillaceae	Geobacillus	Geobacillus thermodenitrificans	2	-11.5	67.12	52.75	2
4.5011e+06	M5NR	Bacteria	Firmicutes	Bacilli	Bacillales	Bacillaceae	Geobacillus	Geobacillus thermodenitrificans	1	-15	60	60	1
4.5033e+06	M5NR	Bacteria	Firmicutes	Bacilli	Bacillales	Bacillaceae	Geobacillus	Geobacillus thermodenitrificans	1	-26	84.62	65	1
4.49679e+06	M5NR	Bacteria	Firmicutes	Bacilli	Bacillales	Bacillaceae	Geobacillus	Geobacillus thermodenitrificans	15	-11.31	66.16	50.27	15
4.49679e+06	M5NR	Bacteria	Firmicutes	Bacilli	Bacillales	Bacillaceae	Geobacillus	Geobacillus thermodenitrificans	21	-15.07	77.11	51.12	21
4.49904e+06	M5NR	Bacteria	Firmicutes	Bacilli	Bacillales	Bacillaceae	Geobacillus	Geobacillus thermoglucosidasius	1	-18	67.16	67	1
4.5011e+06	M5NR	Bacteria	Firmicutes	Bacilli	Bacillales	Bacillaceae	Geobacillus	Geobacillus thermoglucosidasius	1	-11	67.86	56	1
4.49803e+06	M5NR	Bacteria	Firmicutes	Bacilli	Bacillales	Bacillaceae	Geobacillus	Geobacillus thermoglucosidasius	1	-13	70	50	1
4.5033e+06	M5NR	Bacteria	Firmicutes	Bacilli	Bacillales	Bacillaceae	Geobacillus	Geobacillus thermoglucosidasius	23	-13.25	68.83	53.61	23
4.5033e+06	M5NR	Bacteria	Firmicutes	Bacilli	Bacillales	Bacillaceae	Geobacillus	Geobacillus thermoleovorans	2	-15	71.69	52.34	2
4.49905e+06	M5NR	Bacteria	Firmicutes	Bacilli	Bacillales	Bacillaceae	Geobacillus	Geobacillus thermoleovorans	1	-19	67.8	59	1
4.5033e+06	M5NR	Bacteria	Firmicutes	Bacilli	Bacillales	Bacillaceae	Geobacillus	Geobacillus thermoleovorans	1	-29	77.33	75	1
4.5033e+06	M5NR	Bacteria	Firmicutes	Bacilli	Bacillales	Bacillaceae	Geobacillus	Geobacillus thermoleovorans	1	-13	60.34	58	1
4.49904e+06	M5NR	Bacteria	Firmicutes	Bacilli	Bacillales	Bacillaceae	Geobacillus	Geobacillus thermoleovorans	1	-18	67.19	64	1
4.4968e+06	M5NR	Bacteria	Firmicutes	Bacilli	Bacillales	Bacillaceae	Geobacillus	Geobacillus thermoleovorans	1	-21	68.25	63	1
4.50094e+06	M5NR	Bacteria	Firmicutes	Bacilli	Bacillales	Bacillaceae	Geobacillus	Geobacillus thermoleovorans	1	-23	74.32	74	1
4.49803e+06	M5NR	Bacteria	Firmicutes	Bacilli	Bacillales	Bacillaceae	Geobacillus	Geobacillus thermoleovorans	1	-10	69.23	52	1
4.50042e+06	M5NR	Bacteria	Firmicutes	Bacilli	Bacillales	Bacillaceae	Halobacillus	Halobacillus halophilus	1	-19	74.19	62	1
4.5033e+06	M5NR	Bacteria	Firmicutes	Bacilli	Bacillales	Bacillaceae	Halobacillus	Halobacillus halophilus	1	-15	71.7	53	1
4.49904e+06	M5NR	Bacteria	Firmicutes	Bacilli	Bacillales	Bacillaceae	Halobacillus	Halobacillus trueperi	1	-14	62.07	58	1
4.5011e+06	M5NR	Bacteria	Firmicutes	Bacilli	Bacillales	Bacillaceae	Lysinibacillus	Lysinibacillus fusiformis	1	-22	74.6	63	1
4.49904e+06	M5NR	Bacteria	Firmicutes	Bacilli	Bacillales	Bacillaceae	Lysinibacillus	Lysinibacillus macroides	1	-27	75.32	77	1
4.50094e+06	M5NR	Bacteria	Firmicutes	Bacilli	Bacillales	Bacillaceae	Lysinibacillus	Lysinibacillus sphaericus	4	-12.14	67.62	52.86	4
4.49683e+06	M5NR	Bacteria	Firmicutes	Bacilli	Bacillales	Bacillaceae	Lysinibacillus	Lysinibacillus sphaericus	2	-10	61.54	52.5	2
4.50331e+06	M5NR	Bacteria	Firmicutes	Bacilli	Bacillales	Bacillaceae	Lysinibacillus	Lysinibacillus sphaericus	1	-18	74.6	63	1
4.50331e+06	M5NR	Bacteria	Firmicutes	Bacilli	Bacillales	Bacillaceae	Lysinibacillus	Lysinibacillus sphaericus	2	-14.5	60.27	58	2
4.5033e+06	M5NR	Bacteria	Firmicutes	Bacilli	Bacillales	Bacillaceae	Lysinibacillus	Lysinibacillus sphaericus	40	-13.7	74.14	51.54	40
4.49679e+06	M5NR	Bacteria	Firmicutes	Bacilli	Bacillales	Bacillaceae	Oceanobacillus	Oceanobacillus iheyensis	8	-13.2	69.57	50.5	8
4.50094e+06	M5NR	Bacteria	Firmicutes	Bacilli	Bacillales	Bacillaceae	Terribacillus	Terribacillus saccharophilus	1	-16	62.12	66	1
4.5033e+06	M5NR	Bacteria	Firmicutes	Bacilli	Bacillales	Bacillaceae	Virgibacillus	Virgibacillus halophilus	1	-21	66.67	81	1
4.5068e+06	M5NR	Bacteria	Firmicutes	Bacilli	Bacillales	Bacillaceae	Virgibacillus	Virgibacillus marismortui	1	-19	68.75	64	1
4.5011e+06	M5NR	Bacteria	Firmicutes	Bacilli	Bacillales	Bacillaceae	Virgibacillus	Virgibacillus pantothenticus	1	-19	75	60	1
4.5068e+06	M5NR	Bacteria	Firmicutes	Bacilli	Bacillales	Bacillaceae	Virgibacillus	Virgibacillus pantothenticus	1	-12	64.71	51	1
4.5068e+06	M5NR	Bacteria	Firmicutes	Bacilli	Bacillales	Bacillaceae	Virgibacillus	Virgibacillus salarius	1	-19	68.75	64	1
4.5033e+06	M5NR	Bacteria	Firmicutes	Bacilli	Bacillales	Bacillaceae	Virgibacillus	Virgibacillus sp. IRW2-8	1	-17	60.53	76	1
4.49904e+06	M5NR	Bacteria	Firmicutes	Bacilli	Bacillales	Bacillaceae	Virgibacillus	Virgibacillus sp. IVG2-1	1	-11	64.71	51	1
4.50331e+06	M5NR	Bacteria	Firmicutes	Bacilli	Bacillales	Listeriaceae	Brochothrix	Brochothrix thermosphacta	1	-33	82.19	73	1
4.50042e+06	M5NR	Bacteria	Firmicutes	Bacilli	Bacillales	Listeriaceae	Brochothrix	Brochothrix thermosphacta	1	-24	80.3	66	1
4.50044e+06	M5NR	Bacteria	Firmicutes	Bacilli	Bacillales	Listeriaceae	Brochothrix	Brochothrix thermosphacta	1	-27	88.71	62	1
4.49905e+06	M5NR	Bacteria	Firmicutes	Bacilli	Bacillales	Listeriaceae	Brochothrix	Brochothrix thermosphacta	2	-23.5	78.91	64	2
4.50094e+06	M5NR	Bacteria	Firmicutes	Bacilli	Bacillales	Listeriaceae	Brochothrix	Brochothrix thermosphacta	3	-11.25	64.29	52	2
4.50679e+06	M5NR	Bacteria	Firmicutes	Bacilli	Bacillales	Listeriaceae	Brochothrix	Brochothrix thermosphacta	1	-20	72.13	61	1
4.49904e+06	M5NR	Bacteria	Firmicutes	Bacilli	Bacillales	Listeriaceae	Brochothrix	Brochothrix thermosphacta	2	-14	68.43	51.5	1
4.50331e+06	M5NR	Bacteria	Firmicutes	Bacilli	Bacillales	Listeriaceae	Listeria	Listeria grayi	1	-17	63.24	68	1
4.49679e+06	M5NR	Bacteria	Firmicutes	Bacilli	Bacillales	Listeriaceae	Listeria	Listeria grayi	3	-14.5	65.37	55.38	3
4.5011e+06	M5NR	Bacteria	Firmicutes	Bacilli	Bacillales	Listeriaceae	Listeria	Listeria innocua	54	-13.12	72.31	51.66	54
4.49679e+06	M5NR	Bacteria	Firmicutes	Bacilli	Bacillales	Listeriaceae	Listeria	Listeria innocua	2	-28.31	77.98	75.81	2
4.5033e+06	M5NR	Bacteria	Firmicutes	Bacilli	Bacillales	Listeriaceae	Listeria	Listeria innocua	32	-14.44	70.92	53.15	32
4.5068e+06	M5NR	Bacteria	Firmicutes	Bacilli	Bacillales	Listeriaceae	Listeria	Listeria innocua	1	-23	73.02	63	1
4.49672e+06	M5NR	Bacteria	Firmicutes	Bacilli	Bacillales	Listeriaceae	Listeria	Listeria innocua	3	-24	83.41	63	3
4.5046e+06	M5NR	Bacteria	Firmicutes	Bacilli	Bacillales	Listeriaceae	Listeria	Listeria innocua	9	-15.64	72.12	51.41	9
4.50042e+06	M5NR	Bacteria	Firmicutes	Bacilli	Bacillales	Listeriaceae	Listeria	Listeria innocua	6	-14.4	64.39	57.8	6
4.49679e+06	M5NR	Bacteria	Firmicutes	Bacilli	Bacillales	Listeriaceae	Listeria	Listeria innocua	4	-15.38	74.08	53.88	4
4.4968e+06	M5NR	Bacteria	Firmicutes	Bacilli	Bacillales	Listeriaceae	Listeria	Listeria ivanovii	1	-26	66.67	78	1
4.50042e+06	M5NR	Bacteria	Firmicutes	Bacilli	Bacillales	Listeriaceae	Listeria	Listeria ivanovii	9	-13.39	66.88	51.3	9
4.50042e+06	M5NR	Bacteria	Firmicutes	Bacilli	Bacillales	Listeriaceae	Listeria	Listeria ivanovii	1	-17	66.67	60	1
4.50042e+06	M5NR	Bacteria	Firmicutes	Bacilli	Bacillales	Listeriaceae	Listeria	Listeria ivanovii	7	-13.63	71.06	51.82	7
4.50042e+06	M5NR	Bacteria	Firmicutes	Bacilli	Bacillales	Listeriaceae	Listeria	Listeria marthii	1	-21	72.06	68	1
4.5011e+06	M5NR	Bacteria	Firmicutes	Bacilli	Bacillales	Listeriaceae	Listeria	Listeria marthii	1	-21	71.83	71	1
4.5011e+06	M5NR	Bacteria	Firmicutes	Bacilli	Bacillales	Listeriaceae	Listeria	Listeria marthii	10	-12.31	66.47	50.69	10
4.5033e+06	M5NR	Bacteria	Firmicutes	Bacilli	Bacillales	Listeriaceae	Listeria	Listeria monocytogenes	96	-16.89	72.76	57.29	96
4.5033e+06	M5NR	Bacteria	Firmicutes	Bacilli	Bacillales	Listeriaceae	Listeria	Listeria monocytogenes	4	-10.5	62.49	51.25	4
4.49683e+06	M5NR	Bacteria	Firmicutes	Bacilli	Bacillales	Listeriaceae	Listeria	Listeria monocytogenes	2	-16	78.77	51.5	2
4.50086e+06	M5NR	Bacteria	Firmicutes	Bacilli	Bacillales	Listeriaceae	Listeria	Listeria monocytogenes	5	-12.3	67.55	53	5
4.5033e+06	M5NR	Bacteria	Firmicutes	Bacilli	Bacillales	Listeriaceae	Listeria	Listeria monocytogenes	3	-14.33	74.03	52.83	3
4.50044e+06	M5NR	Bacteria	Firmicutes	Bacilli	Bacillales	Listeriaceae	Listeria	Listeria monocytogenes	2	-16.5	79.58	53	2
4.50043e+06	M5NR	Bacteria	Firmicutes	Bacilli	Bacillales	Listeriaceae	Listeria	Listeria monocytogenes	2	-13.25	67.29	51.75	2
4.49689e+06	M5NR	Bacteria	Firmicutes	Bacilli	Bacillales	Listeriaceae	Listeria	Listeria monocytogenes	3	-16.5	72.49	55.75	3
4.5046e+06	M5NR	Bacteria	Firmicutes	Bacilli	Bacillales	Listeriaceae	Listeria	Listeria monocytogenes	2	-11.5	66.14	53.5	2
4.49679e+06	M5NR	Bacteria	Firmicutes	Bacilli	Bacillales	Listeriaceae	Listeria	Listeria monocytogenes	20	-14.13	69.17	55.64	20
4.49904e+06	M5NR	Bacteria	Firmicutes	Bacilli	Bacillales	Listeriaceae	Listeria	Listeria monocytogenes	115	-13.83	74.28	50.25	115
4.50042e+06	M5NR	Bacteria	Firmicutes	Bacilli	Bacillales	Listeriaceae	Listeria	Listeria monocytogenes	36	-14.02	75.69	51.3	36
4.50042e+06	M5NR	Bacteria	Firmicutes	Bacilli	Bacillales	Listeriaceae	Listeria	Listeria monocytogenes	21	-13.87	71.49	53.6	21
4.50042e+06	M5NR	Bacteria	Firmicutes	Bacilli	Bacillales	Listeriaceae	Listeria	Listeria monocytogenes	22	-12.57	71.53	50.81	22
4.49679e+06	M5NR	Bacteria	Firmicutes	Bacilli	Bacillales	Listeriaceae	Listeria	Listeria monocytogenes	20	-15.08	66.79	57.83	20
4.5011e+06	M5NR	Bacteria	Firmicutes	Bacilli	Bacillales	Listeriaceae	Listeria	Listeria seeligeri	20	-16.45	63.65	62.93	20
4.50679e+06	M5NR	Bacteria	Firmicutes	Bacilli	Bacillales	Listeriaceae	Listeria	Listeria seeligeri	2	-18	60.87	69	1
4.5011e+06	M5NR	Bacteria	Firmicutes	Bacilli	Bacillales	Listeriaceae	Listeria	Listeria seeligeri	1	-16	79.25	53	1
4.50094e+06	M5NR	Bacteria	Firmicutes	Bacilli	Bacillales	Listeriaceae	Listeria	Listeria seeligeri	1	-12	66.04	53	1
4.49904e+06	M5NR	Bacteria	Firmicutes	Bacilli	Bacillales	Listeriaceae	Listeria	Listeria seeligeri	10	-10.74	62.7	52.97	10
4.4968e+06	M5NR	Bacteria	Firmicutes	Bacilli	Bacillales	Listeriaceae	Listeria	Listeria seeligeri	15	-12.16	69.76	50.97	15
4.5033e+06	M5NR	Bacteria	Firmicutes	Bacilli	Bacillales	Listeriaceae	Listeria	Listeria seeligeri	31	-10.94	67.13	50.3	31
4.49679e+06	M5NR	Bacteria	Firmicutes	Bacilli	Bacillales	Listeriaceae	Listeria	Listeria seeligeri	1	-12	67.31	52	1
4.50042e+06	M5NR	Bacteria	Firmicutes	Bacilli	Bacillales	Listeriaceae	Listeria	Listeria seeligeri	14	-12.52	66.15	50.88	14
4.49683e+06	M5NR	Bacteria	Firmicutes	Bacilli	Bacillales	Listeriaceae	Listeria	Listeria welshimeri	2	-12	68.63	51	1
4.5011e+06	M5NR	Bacteria	Firmicutes	Bacilli	Bacillales	Listeriaceae	Listeria	Listeria welshimeri	1	-17	63.93	61	1
4.49688e+06	M5NR	Bacteria	Firmicutes	Bacilli	Bacillales	Listeriaceae	Listeria	Listeria welshimeri	2	-16.17	77.11	53.67	2
4.49904e+06	M5NR	Bacteria	Firmicutes	Bacilli	Bacillales	Listeriaceae	Listeria	Listeria welshimeri	2	-17	65.88	64	1
4.50042e+06	M5NR	Bacteria	Firmicutes	Bacilli	Bacillales	Listeriaceae	Listeria	Listeria welshimeri	33	-12.99	69.24	51.78	33
4.49679e+06	M5NR	Bacteria	Firmicutes	Bacilli	Bacillales	Listeriaceae	Listeria	Listeria welshimeri	4	-19.57	73.15	60.95	4
4.5033e+06	M5NR	Bacteria	Firmicutes	Bacilli	Bacillales	Listeriaceae	Listeria	Listeria welshimeri	22	-11.33	66.64	51.02	22
4.50094e+06	M5NR	Bacteria	Firmicutes	Bacilli	Bacillales	Paenibacillaceae	Aneurinibacillus	Aneurinibacillus aneurinilyticus	2	-18	70.97	62	1
4.49904e+06	M5NR	Bacteria	Firmicutes	Bacilli	Bacillales	Paenibacillaceae	Aneurinibacillus	Aneurinibacillus aneurinilyticus	1	-18	60.87	69	1
4.50042e+06	M5NR	Bacteria	Firmicutes	Bacilli	Bacillales	Paenibacillaceae	Aneurinibacillus	Aneurinibacillus aneurinilyticus	1	-21	71.01	69	1
4.50331e+06	M5NR	Bacteria	Firmicutes	Bacilli	Bacillales	Paenibacillaceae	Aneurinibacillus	Aneurinibacillus aneurinilyticus	1	-16	69.09	55	1
4.50042e+06	M5NR	Bacteria	Firmicutes	Bacilli	Bacillales	Paenibacillaceae	Aneurinibacillus	Aneurinibacillus aneurinilyticus	1	-13	67.31	52	1
4.50094e+06	M5NR	Bacteria	Firmicutes	Bacilli	Bacillales	Paenibacillaceae	Aneurinibacillus	Aneurinibacillus aneurinilyticus	2	-15.5	67.12	56.5	2
4.5068e+06	M5NR	Bacteria	Firmicutes	Bacilli	Bacillales	Paenibacillaceae	Aneurinibacillus	Aneurinibacillus aneurinilyticus	1	-18	81.13	53	1
4.49904e+06	M5NR	Bacteria	Firmicutes	Bacilli	Bacillales	Paenibacillaceae	Aneurinibacillus	Aneurinibacillus aneurinilyticus	2	-13.5	69.9	53	2
4.5011e+06	M5NR	Bacteria	Firmicutes	Bacilli	Bacillales	Paenibacillaceae	Aneurinibacillus	Aneurinibacillus thermoaerophilus	2	-11	62.91	51.5	2
4.49679e+06	M5NR	Bacteria	Firmicutes	Bacilli	Bacillales	Paenibacillaceae	Aneurinibacillus	Aneurinibacillus thermoaerophilus	1	-17	65.57	61	1
4.49904e+06	M5NR	Bacteria	Firmicutes	Bacilli	Bacillales	Paenibacillaceae	Aneurinibacillus	Aneurinibacillus thermoaerophilus	2	-23.5	64.64	75	2
4.49904e+06	M5NR	Bacteria	Firmicutes	Bacilli	Bacillales	Paenibacillaceae	Brevibacillus	Brevibacillus brevis	1	-16	64.81	54	1
4.50042e+06	M5NR	Bacteria	Firmicutes	Bacilli	Bacillales	Paenibacillaceae	Brevibacillus	Brevibacillus brevis	1	-21	74.63	67	1
4.50043e+06	M5NR	Bacteria	Firmicutes	Bacilli	Bacillales	Paenibacillaceae	Brevibacillus	Brevibacillus brevis	2	-12.5	64.08	53.5	2
4.5033e+06	M5NR	Bacteria	Firmicutes	Bacilli	Bacillales	Paenibacillaceae	Brevibacillus	Brevibacillus brevis	1	-17	75.44	57	1
4.50094e+06	M5NR	Bacteria	Firmicutes	Bacilli	Bacillales	Paenibacillaceae	Brevibacillus	Brevibacillus brevis	1	-23	75.76	66	1
4.4968e+06	M5NR	Bacteria	Firmicutes	Bacilli	Bacillales	Paenibacillaceae	Brevibacillus	Brevibacillus brevis	37	-12.63	70.66	50.02	37
4.5011e+06	M5NR	Bacteria	Firmicutes	Bacilli	Bacillales	Paenibacillaceae	Brevibacillus	Brevibacillus centrosporus	1	-22	66.18	68	1
4.5068e+06	M5NR	Bacteria	Firmicutes	Bacilli	Bacillales	Paenibacillaceae	Brevibacillus	Brevibacillus centrosporus	1	-20	72.13	61	1
4.50331e+06	M5NR	Bacteria	Firmicutes	Bacilli	Bacillales	Paenibacillaceae	Brevibacillus	Brevibacillus choshinensis	1	-19	64.29	70	1
4.50331e+06	M5NR	Bacteria	Firmicutes	Bacilli	Bacillales	Paenibacillaceae	Brevibacillus	Brevibacillus choshinensis	1	-14	76	50	1
4.50464e+06	M5NR	Bacteria	Firmicutes	Bacilli	Bacillales	Paenibacillaceae	Brevibacillus	Brevibacillus choshinensis	2	-17	76.4	53	1
4.50044e+06	M5NR	Bacteria	Firmicutes	Bacilli	Bacillales	Paenibacillaceae	Brevibacillus	Brevibacillus choshinensis	1	-18	77.19	57	1
4.5011e+06	M5NR	Bacteria	Firmicutes	Bacilli	Bacillales	Paenibacillaceae	Brevibacillus	Brevibacillus choshinensis	2	-15.5	68.57	58.5	2
4.49905e+06	M5NR	Bacteria	Firmicutes	Bacilli	Bacillales	Paenibacillaceae	Brevibacillus	Brevibacillus choshinensis	1	-20	71.21	66	1
4.5033e+06	M5NR	Bacteria	Firmicutes	Bacilli	Bacillales	Paenibacillaceae	Brevibacillus	Brevibacillus choshinensis	2	-16	65.51	62	2
4.5011e+06	M5NR	Bacteria	Firmicutes	Bacilli	Bacillales	Paenibacillaceae	Brevibacillus	Brevibacillus choshinensis	2	-13.5	68.85	55.5	1
4.50094e+06	M5NR	Bacteria	Firmicutes	Bacilli	Bacillales	Paenibacillaceae	Brevibacillus	Brevibacillus choshinensis	2	-19.5	69.58	69	2
4.5033e+06	M5NR	Bacteria	Firmicutes	Bacilli	Bacillales	Paenibacillaceae	Brevibacillus	Brevibacillus choshinensis	1	-23	69.86	73	1
4.50044e+06	M5NR	Bacteria	Firmicutes	Bacilli	Bacillales	Paenibacillaceae	Brevibacillus	Brevibacillus choshinensis	1	-20	63.38	71	1
4.50471e+06	M5NR	Bacteria	Firmicutes	Bacilli	Bacillales	Paenibacillaceae	Brevibacillus	Brevibacillus laterosporus	1	-22	79.71	69	1
4.5033e+06	M5NR	Bacteria	Firmicutes	Bacilli	Bacillales	Paenibacillaceae	Cohnella	Cohnella laeviribosi	1	-13	64.15	53	1
4.4968e+06	M5NR	Bacteria	Firmicutes	Bacilli	Bacillales	Paenibacillaceae	Cohnella	Cohnella laeviribosi	1	-14	63.79	58	1
4.5011e+06	M5NR	Bacteria	Firmicutes	Bacilli	Bacillales	Paenibacillaceae	Paenibacillus	Paenibacillus alvei	1	-17	71.43	56	1
4.5011e+06	M5NR	Bacteria	Firmicutes	Bacilli	Bacillales	Paenibacillaceae	Paenibacillus	Paenibacillus alvei	1	-16	74	50	1
4.5033e+06	M5NR	Bacteria	Firmicutes	Bacilli	Bacillales	Paenibacillaceae	Paenibacillus	Paenibacillus alvei	1	-15	75.47	53	1
4.50471e+06	M5NR	Bacteria	Firmicutes	Bacilli	Bacillales	Paenibacillaceae	Paenibacillus	Paenibacillus alvei	3	-16	66.7	55.5	2
4.5046e+06	M5NR	Bacteria	Firmicutes	Bacilli	Bacillales	Paenibacillaceae	Paenibacillus	Paenibacillus anaericanus	1	-18	75	56	1
4.5033e+06	M5NR	Bacteria	Firmicutes	Bacilli	Bacillales	Paenibacillaceae	Paenibacillus	Paenibacillus barcinonensis	1	-20	71.19	59	1
4.49679e+06	M5NR	Bacteria	Firmicutes	Bacilli	Bacillales	Paenibacillaceae	Paenibacillus	Paenibacillus barcinonensis	2	-13.5	60.02	52	1
4.5033e+06	M5NR	Bacteria	Firmicutes	Bacilli	Bacillales	Paenibacillaceae	Paenibacillus	Paenibacillus barcinonensis	3	-13	60.86	52.5	1
4.49904e+06	M5NR	Bacteria	Firmicutes	Bacilli	Bacillales	Paenibacillaceae	Paenibacillus	Paenibacillus barcinonensis	2	-12.5	61.27	52.5	1
4.5011e+06	M5NR	Bacteria	Firmicutes	Bacilli	Bacillales	Paenibacillaceae	Paenibacillus	Paenibacillus campinasensis	1	-14	67.27	55	1
4.49803e+06	M5NR	Bacteria	Firmicutes	Bacilli	Bacillales	Paenibacillaceae	Paenibacillus	Paenibacillus campinasensis	1	-14	70.59	51	1
4.50331e+06	M5NR	Bacteria	Firmicutes	Bacilli	Bacillales	Paenibacillaceae	Paenibacillus	Paenibacillus curdlanolyticus	1	-11	62.75	51	1
4.5068e+06	M5NR	Bacteria	Firmicutes	Bacilli	Bacillales	Paenibacillaceae	Paenibacillus	Paenibacillus curdlanolyticus	1	-23	75.41	61	1
4.49904e+06	M5NR	Bacteria	Firmicutes	Bacilli	Bacillales	Paenibacillaceae	Paenibacillus	Paenibacillus curdlanolyticus	1	-17	76.92	52	1
4.5033e+06	M5NR	Bacteria	Firmicutes	Bacilli	Bacillales	Paenibacillaceae	Paenibacillus	Paenibacillus durus	1	-18	84.31	51	1
4.5046e+06	M5NR	Bacteria	Firmicutes	Bacilli	Bacillales	Paenibacillaceae	Paenibacillus	Paenibacillus durus	1	-14	64.29	56	1
4.50094e+06	M5NR	Bacteria	Firmicutes	Bacilli	Bacillales	Paenibacillaceae	Paenibacillus	Paenibacillus durus	2	-16	72.06	56.5	1
4.5033e+06	M5NR	Bacteria	Firmicutes	Bacilli	Bacillales	Paenibacillaceae	Paenibacillus	Paenibacillus edaphicus	1	-19	67.14	70	1
4.5033e+06	M5NR	Bacteria	Firmicutes	Bacilli	Bacillales	Paenibacillaceae	Paenibacillus	Paenibacillus ehimensis	2	-21	71.64	67	1
4.5046e+06	M5NR	Bacteria	Firmicutes	Bacilli	Bacillales	Paenibacillaceae	Paenibacillus	Paenibacillus ginsengisoli	1	-18	75	56	1
4.50464e+06	M5NR	Bacteria	Firmicutes	Bacilli	Bacillales	Paenibacillaceae	Paenibacillus	Paenibacillus jamilae	1	-14	62.71	59	1
4.5033e+06	M5NR	Bacteria	Firmicutes	Bacilli	Bacillales	Paenibacillaceae	Paenibacillus	Paenibacillus lautus	1	-14	62.96	54	1
4.5068e+06	M5NR	Bacteria	Firmicutes	Bacilli	Bacillales	Paenibacillaceae	Paenibacillus	Paenibacillus macerans	1	-18	76	50	1
4.49689e+06	M5NR	Bacteria	Firmicutes	Bacilli	Bacillales	Paenibacillaceae	Paenibacillus	Paenibacillus macquariensis	1	-20	78.46	65	1
4.50679e+06	M5NR	Bacteria	Firmicutes	Bacilli	Bacillales	Paenibacillaceae	Paenibacillus	Paenibacillus massiliensis	1	-11	60.71	56	1
4.50331e+06	M5NR	Bacteria	Firmicutes	Bacilli	Bacillales	Paenibacillaceae	Paenibacillus	Paenibacillus mucilaginosus	1	-12	63.46	52	1
4.50042e+06	M5NR	Bacteria	Firmicutes	Bacilli	Bacillales	Paenibacillaceae	Paenibacillus	Paenibacillus mucilaginosus	1	-16	69.09	55	1
4.4968e+06	M5NR	Bacteria	Firmicutes	Bacilli	Bacillales	Paenibacillaceae	Paenibacillus	Paenibacillus mucilaginosus	1	-26	72.97	74	1
4.5011e+06	M5NR	Bacteria	Firmicutes	Bacilli	Bacillales	Paenibacillaceae	Paenibacillus	Paenibacillus mucilaginosus	1	-16	65.08	63	1
4.50464e+06	M5NR	Bacteria	Firmicutes	Bacilli	Bacillales	Paenibacillaceae	Paenibacillus	Paenibacillus polymyxa	1	-14	60.34	58	1
4.49904e+06	M5NR	Bacteria	Firmicutes	Bacilli	Bacillales	Paenibacillaceae	Paenibacillus	Paenibacillus polymyxa	1	-18	64.79	71	1
4.5033e+06	M5NR	Bacteria	Firmicutes	Bacilli	Bacillales	Paenibacillaceae	Paenibacillus	Paenibacillus polymyxa	2	-17.5	67.81	60.5	2
4.5033e+06	M5NR	Bacteria	Firmicutes	Bacilli	Bacillales	Paenibacillaceae	Paenibacillus	Paenibacillus polymyxa	3	-12	65.7	50.33	3
4.49679e+06	M5NR	Bacteria	Firmicutes	Bacilli	Bacillales	Paenibacillaceae	Paenibacillus	Paenibacillus polymyxa	4	-13.75	69.55	50	4
4.49679e+06	M5NR	Bacteria	Firmicutes	Bacilli	Bacillales	Paenibacillaceae	Paenibacillus	Paenibacillus polymyxa	9	-17.94	73.02	54.44	9
4.50042e+06	M5NR	Bacteria	Firmicutes	Bacilli	Bacillales	Paenibacillaceae	Paenibacillus	Paenibacillus sp. C7	1	-13	63.16	57	1
4.4968e+06	M5NR	Bacteria	Firmicutes	Bacilli	Bacillales	Paenibacillaceae	Paenibacillus	Paenibacillus sp. C7	2	-17	71.11	57	1
4.5011e+06	M5NR	Bacteria	Firmicutes	Bacilli	Bacillales	Paenibacillaceae	Paenibacillus	Paenibacillus sp. C7	2	-12.5	61.6	56.25	1
4.5068e+06	M5NR	Bacteria	Firmicutes	Bacilli	Bacillales	Paenibacillaceae	Paenibacillus	Paenibacillus sp. C7	3	-13.67	68.95	51	1
4.49904e+06	M5NR	Bacteria	Firmicutes	Bacilli	Bacillales	Paenibacillaceae	Paenibacillus	Paenibacillus sp. C7	1	-17	82.35	51	1
4.50331e+06	M5NR	Bacteria	Firmicutes	Bacilli	Bacillales	Paenibacillaceae	Paenibacillus	Paenibacillus sp. E18	1	-18	63.77	69	1
4.49904e+06	M5NR	Bacteria	Firmicutes	Bacilli	Bacillales	Paenibacillaceae	Paenibacillus	Paenibacillus sp. E18	1	-14	61.82	55	1
4.5046e+06	M5NR	Bacteria	Firmicutes	Bacilli	Bacillales	Paenibacillaceae	Paenibacillus	Paenibacillus sp. E18	1	-16	74.51	51	1
4.5011e+06	M5NR	Bacteria	Firmicutes	Bacilli	Bacillales	Paenibacillaceae	Paenibacillus	Paenibacillus sp. E18	1	-23	78.46	65	1
4.49904e+06	M5NR	Bacteria	Firmicutes	Bacilli	Bacillales	Paenibacillaceae	Paenibacillus	Paenibacillus sp. FSL_F4-235	1	-16	77.78	54	1
4.5033e+06	M5NR	Bacteria	Firmicutes	Bacilli	Bacillales	Paenibacillaceae	Paenibacillus	Paenibacillus sp. FSL_h8537	1	-21	70.15	67	1
4.5011e+06	M5NR	Bacteria	Firmicutes	Bacilli	Bacillales	Paenibacillaceae	Paenibacillus	Paenibacillus sp. HPL-001	1	-22	62.16	74	1
4.50044e+06	M5NR	Bacteria	Firmicutes	Bacilli	Bacillales	Paenibacillaceae	Paenibacillus	Paenibacillus sp. K1	1	-27	76.06	71	1
4.50331e+06	M5NR	Bacteria	Firmicutes	Bacilli	Bacillales	Paenibacillaceae	Paenibacillus	Paenibacillus sp. K1	1	-16	76.92	52	1
4.5011e+06	M5NR	Bacteria	Firmicutes	Bacilli	Bacillales	Paenibacillaceae	Paenibacillus	Paenibacillus sp. K1	1	-11	64.81	54	1
4.50042e+06	M5NR	Bacteria	Firmicutes	Bacilli	Bacillales	Paenibacillaceae	Paenibacillus	Paenibacillus sp. K1	1	-23	67.12	73	1
4.50331e+06	M5NR	Bacteria	Firmicutes	Bacilli	Bacillales	Paenibacillaceae	Paenibacillus	Paenibacillus sp. KM21	1	-16	60	65	1
4.5033e+06	M5NR	Bacteria	Firmicutes	Bacilli	Bacillales	Paenibacillaceae	Paenibacillus	Paenibacillus sp. KM21	1	-15	60.94	64	1
4.50042e+06	M5NR	Bacteria	Firmicutes	Bacilli	Bacillales	Paenibacillaceae	Paenibacillus	Paenibacillus sp. TS12	1	-22	60	75	1
4.5011e+06	M5NR	Bacteria	Firmicutes	Bacilli	Bacillales	Paenibacillaceae	Paenibacillus	Paenibacillus sp. TS12	1	-16	62.3	61	1
4.50094e+06	M5NR	Bacteria	Firmicutes	Bacilli	Bacillales	Paenibacillaceae	Paenibacillus	Paenibacillus sp. TS12	2	-16	64.06	61	1
4.49904e+06	M5NR	Bacteria	Firmicutes	Bacilli	Bacillales	Paenibacillaceae	Paenibacillus	Paenibacillus sp. TS12	1	-14	64.91	57	1
4.49904e+06	M5NR	Bacteria	Firmicutes	Bacilli	Bacillales	Paenibacillaceae	Paenibacillus	Paenibacillus sp. TS12	1	-17	73.33	60	1
4.5046e+06	M5NR	Bacteria	Firmicutes	Bacilli	Bacillales	Paenibacillaceae	Paenibacillus	Paenibacillus sp. W-61	1	-17	77.36	53	1
4.5068e+06	M5NR	Bacteria	Firmicutes	Bacilli	Bacillales	Paenibacillaceae	Paenibacillus	Paenibacillus sp. W-61	2	-14	66.7	55.33	2
4.50094e+06	M5NR	Bacteria	Firmicutes	Bacilli	Bacillales	Paenibacillaceae	Paenibacillus	Paenibacillus sp. YC28	1	-15	66.67	54	1
4.49904e+06	M5NR	Bacteria	Firmicutes	Bacilli	Bacillales	Paenibacillaceae	Paenibacillus	Paenibacillus sp. YC28	1	-24	63.64	77	1
4.50042e+06	M5NR	Bacteria	Firmicutes	Bacilli	Bacillales	Paenibacillaceae	Paenibacillus	Paenibacillus sp. YC39	1	-14	68.52	54	1
4.49905e+06	M5NR	Bacteria	Firmicutes	Bacilli	Bacillales	Paenibacillaceae	Paenibacillus	Paenibacillus sp. YC39	1	-15	67.69	65	1
4.5033e+06	M5NR	Bacteria	Firmicutes	Bacilli	Bacillales	Paenibacillaceae	Paenibacillus	Paenibacillus sp. YC64	1	-25	68.49	73	1
4.5011e+06	M5NR	Bacteria	Firmicutes	Bacilli	Bacillales	Paenibacillaceae	Paenibacillus	Paenibacillus thiaminolyticus	1	-10	62.75	51	1
4.50044e+06	M5NR	Bacteria	Firmicutes	Bacilli	Bacillales	Paenibacillaceae	Paenibacillus	Paenibacillus woosongensis	1	-22	75	60	1
4.5011e+06	M5NR	Bacteria	Firmicutes	Bacilli	Bacillales	Paenibacillaceae	Paenibacillus	Paenibacillus woosongensis	1	-24	72.22	72	1
4.50094e+06	M5NR	Bacteria	Firmicutes	Bacilli	Bacillales	Paenibacillaceae	Paenibacillus	Paenibacillus woosongensis	2	-16.5	76	53.5	1
4.50679e+06	M5NR	Bacteria	Firmicutes	Bacilli	Bacillales	Paenibacillaceae	Paenibacillus	Paenibacillus woosongensis	2	-14.5	73.89	51	1
4.5046e+06	M5NR	Bacteria	Firmicutes	Bacilli	Bacillales	Paenibacillaceae	Paenibacillus	Paenibacillus woosongensis	3	-15.33	70.15	52	1
4.49904e+06	M5NR	Bacteria	Firmicutes	Bacilli	Bacillales	Paenibacillaceae	Paenibacillus	Paenibacillus woosongensis	1	-18	68.33	60	1
4.50471e+06	M5NR	Bacteria	Firmicutes	Bacilli	Bacillales	Paenibacillaceae	Paenibacillus	Paenibacillus woosongensis	1	-11	60.38	53	1
4.49904e+06	M5NR	Bacteria	Firmicutes	Bacilli	Bacillales	Paenibacillaceae	Paenibacillus	Paenibacillus woosongensis	2	-21.5	81.33	56.5	1
4.49904e+06	M5NR	Bacteria	Firmicutes	Bacilli	Bacillales	Paenibacillaceae	Thermobacillus	Thermobacillus xylanilyticus	1	-22	86.21	58	1
4.49904e+06	M5NR	Bacteria	Firmicutes	Bacilli	Bacillales	Paenibacillaceae	Thermobacillus	Thermobacillus xylanilyticus	2	-20	74.08	62	1
4.49679e+06	M5NR	Bacteria	Firmicutes	Bacilli	Bacillales	Pasteuriaceae	Pasteuria	Pasteuria penetrans	1	-19	60.87	69	1
4.50471e+06	M5NR	Bacteria	Firmicutes	Bacilli	Bacillales	Pasteuriaceae	Pasteuria	Pasteuria penetrans	2	-11	63.42	54	2
4.4968e+06	M5NR	Bacteria	Firmicutes	Bacilli	Bacillales	Pasteuriaceae	Pasteuria	Pasteuria ramosa	1	-21	62.67	75	1
4.49672e+06	M5NR	Bacteria	Firmicutes	Bacilli	Bacillales	Planococcaceae	Planococcus	Planococcus donghaensis	2	-9.5	63.41	50	2
4.50043e+06	M5NR	Bacteria	Firmicutes	Bacilli	Bacillales	Planococcaceae	Sporosarcina	Sporosarcina globispora	1	-12	67.31	52	1
4.50464e+06	M5NR	Bacteria	Firmicutes	Bacilli	Bacillales	Planococcaceae	Sporosarcina	Sporosarcina pasteurii	2	-16	68.33	60	1
4.50086e+06	M5NR	Bacteria	Firmicutes	Bacilli	Bacillales	Planococcaceae	Sporosarcina	Sporosarcina sp. YM9-109	1	-14	76.47	51	1
4.5011e+06	M5NR	Bacteria	Firmicutes	Bacilli	Bacillales	Planococcaceae	Sporosarcina	Sporosarcina sp. YM9-109	1	-16	78.57	56	1
4.49904e+06	M5NR	Bacteria	Firmicutes	Bacilli	Bacillales	Planococcaceae	Sporosarcina	Sporosarcina sp. YM9-109	1	-18	61.11	72	1
4.49683e+06	M5NR	Bacteria	Firmicutes	Bacilli	Bacillales	Planococcaceae	Sporosarcina	Sporosarcina ureae	1	-15	70	60	1
4.5011e+06	M5NR	Bacteria	Firmicutes	Bacilli	Bacillales	Planococcaceae	Sporosarcina	Sporosarcina ureae	1	-16	75.93	54	1
4.5033e+06	M5NR	Bacteria	Firmicutes	Bacilli	Bacillales	Planococcaceae	Sporosarcina	Sporosarcina ureae	2	-19	76.32	63.5	1
4.50042e+06	M5NR	Bacteria	Firmicutes	Bacilli	Bacillales	Planococcaceae	Sporosarcina	Sporosarcina ureae	2	-14.75	70.25	55	1
4.50044e+06	M5NR	Bacteria	Firmicutes	Bacilli	Bacillales	Planococcaceae	Sporosarcina	Sporosarcina ureae	1	-19	81.97	61	1
4.5033e+06	M5NR	Bacteria	Firmicutes	Bacilli	Bacillales	Planococcaceae	Viridibacillus	Viridibacillus arenosi	1	-24	69.33	75	1
4.5033e+06	M5NR	Bacteria	Firmicutes	Bacilli	Bacillales	Planococcaceae	unclassified (derived from Planococcaceae)	Planococcaceae bacterium MW-10	1	-18	73.77	61	1
4.5011e+06	M5NR	Bacteria	Firmicutes	Bacilli	Bacillales	Sporolactobacillaceae	Sporolactobacillus	Sporolactobacillus laevolacticus	1	-16	62.3	61	1
4.5068e+06	M5NR	Bacteria	Firmicutes	Bacilli	Bacillales	Sporolactobacillaceae	Sporolactobacillus	Sporolactobacillus sp. DX12	1	-10	61.54	52	1
4.49679e+06	M5NR	Bacteria	Firmicutes	Bacilli	Bacillales	Staphylococcaceae	Staphylococcus	Staphylococcus aureus	8	-22.44	73.93	65.66	8
4.4968e+06	M5NR	Bacteria	Firmicutes	Bacilli	Bacillales	Staphylococcaceae	Staphylococcus	Staphylococcus aureus	16	-12.56	72.92	51.3	16
4.5011e+06	M5NR	Bacteria	Firmicutes	Bacilli	Bacillales	Staphylococcaceae	Staphylococcus	Staphylococcus aureus	16	-13.43	70.24	53.82	16
4.49679e+06	M5NR	Bacteria	Firmicutes	Bacilli	Bacillales	Staphylococcaceae	Staphylococcus	Staphylococcus aureus	11	-11.23	64.81	54.25	11
4.49904e+06	M5NR	Bacteria	Firmicutes	Bacilli	Bacillales	Staphylococcaceae	Staphylococcus	Staphylococcus aureus	71	-13.76	71.74	52.25	71
4.50042e+06	M5NR	Bacteria	Firmicutes	Bacilli	Bacillales	Staphylococcaceae	Staphylococcus	Staphylococcus aureus	6	-12.44	69.17	51.99	6
4.50042e+06	M5NR	Bacteria	Firmicutes	Bacilli	Bacillales	Staphylococcaceae	Staphylococcus	Staphylococcus aureus	1	-17	77.36	53	1
4.5046e+06	M5NR	Bacteria	Firmicutes	Bacilli	Bacillales	Staphylococcaceae	Staphylococcus	Staphylococcus aureus	1	-14	61.82	55	1
4.50464e+06	M5NR	Bacteria	Firmicutes	Bacilli	Bacillales	Staphylococcaceae	Staphylococcus	Staphylococcus aureus	2	-13	61.11	54	1
4.49904e+06	M5NR	Bacteria	Firmicutes	Bacilli	Bacillales	Staphylococcaceae	Staphylococcus	Staphylococcus aureus	1	-14	71.7	53	1
4.50042e+06	M5NR	Bacteria	Firmicutes	Bacilli	Bacillales	Staphylococcaceae	Staphylococcus	Staphylococcus aureus	29	-12.79	69.07	51.35	29
4.49904e+06	M5NR	Bacteria	Firmicutes	Bacilli	Bacillales	Staphylococcaceae	Staphylococcus	Staphylococcus aureus	8	-12.38	66.26	51.88	8
4.5068e+06	M5NR	Bacteria	Firmicutes	Bacilli	Bacillales	Staphylococcaceae	Staphylococcus	Staphylococcus aureus	14	-12.9	69.99	50.88	14
4.50042e+06	M5NR	Bacteria	Firmicutes	Bacilli	Bacillales	Staphylococcaceae	Staphylococcus	Staphylococcus aureus	10	-11.64	69.84	50.27	10
4.50471e+06	M5NR	Bacteria	Firmicutes	Bacilli	Bacillales	Staphylococcaceae	Staphylococcus	Staphylococcus aureus	1	-19	73.77	61	1
4.5033e+06	M5NR	Bacteria	Firmicutes	Bacilli	Bacillales	Staphylococcaceae	Staphylococcus	Staphylococcus aureus	1	-14	61.82	55	1
4.5033e+06	M5NR	Bacteria	Firmicutes	Bacilli	Bacillales	Staphylococcaceae	Staphylococcus	Staphylococcus aureus	19	-14.78	70.07	54.33	19
4.5033e+06	M5NR	Bacteria	Firmicutes	Bacilli	Bacillales	Staphylococcaceae	Staphylococcus	Staphylococcus aureus	1	-31	97.14	70	1
4.49679e+06	M5NR	Bacteria	Firmicutes	Bacilli	Bacillales	Staphylococcaceae	Staphylococcus	Staphylococcus aureus	13	-13.93	71.4	50.93	13
4.49904e+06	M5NR	Bacteria	Firmicutes	Bacilli	Bacillales	Staphylococcaceae	Staphylococcus	Staphylococcus aureus	12	-14	76.93	50.07	12
4.50044e+06	M5NR	Bacteria	Firmicutes	Bacilli	Bacillales	Staphylococcaceae	Staphylococcus	Staphylococcus aureus	20	-14.36	75.21	51.67	20
4.50042e+06	M5NR	Bacteria	Firmicutes	Bacilli	Bacillales	Staphylococcaceae	Staphylococcus	Staphylococcus auricularis	1	-21	77.97	59	1
4.49679e+06	M5NR	Bacteria	Firmicutes	Bacilli	Bacillales	Staphylococcaceae	Staphylococcus	Staphylococcus capitis	2	-10	61.31	50	2
4.5033e+06	M5NR	Bacteria	Firmicutes	Bacilli	Bacillales	Staphylococcaceae	Staphylococcus	Staphylococcus capitis	7	-14.67	70.29	51.68	7
4.50042e+06	M5NR	Bacteria	Firmicutes	Bacilli	Bacillales	Staphylococcaceae	Staphylococcus	Staphylococcus capitis	9	-15.06	68.12	57.18	9
4.50042e+06	M5NR	Bacteria	Firmicutes	Bacilli	Bacillales	Staphylococcaceae	Staphylococcus	Staphylococcus capitis	9	-13.57	66.19	55.44	9
4.50042e+06	M5NR	Bacteria	Firmicutes	Bacilli	Bacillales	Staphylococcaceae	Staphylococcus	Staphylococcus caprae	2	-15.67	76.93	52	2
4.50043e+06	M5NR	Bacteria	Firmicutes	Bacilli	Bacillales	Staphylococcaceae	Staphylococcus	Staphylococcus caprae	2	-14	71.41	52.5	2
4.49904e+06	M5NR	Bacteria	Firmicutes	Bacilli	Bacillales	Staphylococcaceae	Staphylococcus	Staphylococcus caprae	3	-11.11	64.46	51.89	3
4.50094e+06	M5NR	Bacteria	Firmicutes	Bacilli	Bacillales	Staphylococcaceae	Staphylococcus	Staphylococcus carnosus	1	-23	79.71	69	1
4.49679e+06	M5NR	Bacteria	Firmicutes	Bacilli	Bacillales	Staphylococcaceae	Staphylococcus	Staphylococcus carnosus	3	-11.33	65.92	50	3
4.50094e+06	M5NR	Bacteria	Firmicutes	Bacilli	Bacillales	Staphylococcaceae	Staphylococcus	Staphylococcus chromogenes	1	-18	74.14	58	1
4.5033e+06	M5NR	Bacteria	Firmicutes	Bacilli	Bacillales	Staphylococcaceae	Staphylococcus	Staphylococcus cohnii	2	-15	63.02	59.5	2
4.5033e+06	M5NR	Bacteria	Firmicutes	Bacilli	Bacillales	Staphylococcaceae	Staphylococcus	Staphylococcus cohnii	1	-22	82.14	56	1
4.49904e+06	M5NR	Bacteria	Firmicutes	Bacilli	Bacillales	Staphylococcaceae	Staphylococcus	Staphylococcus epidermidis	1	-18	65.62	64	1
4.50044e+06	M5NR	Bacteria	Firmicutes	Bacilli	Bacillales	Staphylococcaceae	Staphylococcus	Staphylococcus epidermidis	4	-12.5	65.98	53.5	4
4.5033e+06	M5NR	Bacteria	Firmicutes	Bacilli	Bacillales	Staphylococcaceae	Staphylococcus	Staphylococcus epidermidis	7	-15.14	69.28	56.86	7
4.50094e+06	M5NR	Bacteria	Firmicutes	Bacilli	Bacillales	Staphylococcaceae	Staphylococcus	Staphylococcus epidermidis	18	-12.49	65.07	55.18	18
4.49679e+06	M5NR	Bacteria	Firmicutes	Bacilli	Bacillales	Staphylococcaceae	Staphylococcus	Staphylococcus epidermidis	1	-12	61.82	55	1
4.49904e+06	M5NR	Bacteria	Firmicutes	Bacilli	Bacillales	Staphylococcaceae	Staphylococcus	Staphylococcus epidermidis	24	-12.86	70.2	51.87	24
4.49905e+06	M5NR	Bacteria	Firmicutes	Bacilli	Bacillales	Staphylococcaceae	Staphylococcus	Staphylococcus epidermidis	1	-23	93.1	58	1
4.49679e+06	M5NR	Bacteria	Firmicutes	Bacilli	Bacillales	Staphylococcaceae	Staphylococcus	Staphylococcus epidermidis	5	-12.31	64.67	56.28	5
4.5033e+06	M5NR	Bacteria	Firmicutes	Bacilli	Bacillales	Staphylococcaceae	Staphylococcus	Staphylococcus epidermidis	5	-13.22	68.87	52.29	5
4.50086e+06	M5NR	Bacteria	Firmicutes	Bacilli	Bacillales	Staphylococcaceae	Staphylococcus	Staphylococcus equorum	1	-10	64	50	1
4.50331e+06	M5NR	Bacteria	Firmicutes	Bacilli	Bacillales	Staphylococcaceae	Staphylococcus	Staphylococcus fleurettii	1	-17	78.95	57	1
4.50679e+06	M5NR	Bacteria	Firmicutes	Bacilli	Bacillales	Staphylococcaceae	Staphylococcus	Staphylococcus fleurettii	1	-10	63.64	55	1
4.50086e+06	M5NR	Bacteria	Firmicutes	Bacilli	Bacillales	Staphylococcaceae	Staphylococcus	Staphylococcus haemolyticus	2	-25.25	72.03	72	2
4.50679e+06	M5NR	Bacteria	Firmicutes	Bacilli	Bacillales	Staphylococcaceae	Staphylococcus	Staphylococcus haemolyticus	1	-15	68.97	58	1
4.50094e+06	M5NR	Bacteria	Firmicutes	Bacilli	Bacillales	Staphylococcaceae	Staphylococcus	Staphylococcus haemolyticus	1	-12	62	50	1
4.5046e+06	M5NR	Bacteria	Firmicutes	Bacilli	Bacillales	Staphylococcaceae	Staphylococcus	Staphylococcus hominis	13	-12.54	68.53	51.09	13
4.49904e+06	M5NR	Bacteria	Firmicutes	Bacilli	Bacillales	Staphylococcaceae	Staphylococcus	Staphylococcus hominis	11	-11.88	67.34	50.47	11
4.50042e+06	M5NR	Bacteria	Firmicutes	Bacilli	Bacillales	Staphylococcaceae	Staphylococcus	Staphylococcus hominis	6	-10.99	64.58	51.01	6
4.49679e+06	M5NR	Bacteria	Firmicutes	Bacilli	Bacillales	Staphylococcaceae	Staphylococcus	Staphylococcus hominis	1	-15	63.79	58	1
4.50679e+06	M5NR	Bacteria	Firmicutes	Bacilli	Bacillales	Staphylococcaceae	Staphylococcus	Staphylococcus hominis	1	-14	65.52	58	1
4.49904e+06	M5NR	Bacteria	Firmicutes	Bacilli	Bacillales	Staphylococcaceae	Staphylococcus	Staphylococcus hominis	2	-20.5	69.58	68.5	2
4.5033e+06	M5NR	Bacteria	Firmicutes	Bacilli	Bacillales	Staphylococcaceae	Staphylococcus	Staphylococcus intermedius	2	-19	73.01	61	2
4.49905e+06	M5NR	Bacteria	Firmicutes	Bacilli	Bacillales	Staphylococcaceae	Staphylococcus	Staphylococcus intermedius	2	-22.5	88.97	59.5	2
4.50094e+06	M5NR	Bacteria	Firmicutes	Bacilli	Bacillales	Staphylococcaceae	Staphylococcus	Staphylococcus intermedius	1	-14	73.68	57	1
4.5033e+06	M5NR	Bacteria	Firmicutes	Bacilli	Bacillales	Staphylococcaceae	Staphylococcus	Staphylococcus lentus	1	-15	67.27	55	1
4.49904e+06	M5NR	Bacteria	Firmicutes	Bacilli	Bacillales	Staphylococcaceae	Staphylococcus	Staphylococcus lentus	1	-18	65.62	64	1
4.5011e+06	M5NR	Bacteria	Firmicutes	Bacilli	Bacillales	Staphylococcaceae	Staphylococcus	Staphylococcus lugdunensis	2	-16.5	68.38	58	2
4.50094e+06	M5NR	Bacteria	Firmicutes	Bacilli	Bacillales	Staphylococcaceae	Staphylococcus	Staphylococcus lugdunensis	1	-22	85	60	1
4.5033e+06	M5NR	Bacteria	Firmicutes	Bacilli	Bacillales	Staphylococcaceae	Staphylococcus	Staphylococcus lugdunensis	7	-13.88	68.93	51.85	7
4.49904e+06	M5NR	Bacteria	Firmicutes	Bacilli	Bacillales	Staphylococcaceae	Staphylococcus	Staphylococcus lugdunensis	19	-11	64.42	50.71	19
4.4968e+06	M5NR	Bacteria	Firmicutes	Bacilli	Bacillales	Staphylococcaceae	Staphylococcus	Staphylococcus lugdunensis	22	-11.78	64.5	52.04	22
4.50042e+06	M5NR	Bacteria	Firmicutes	Bacilli	Bacillales	Staphylococcaceae	Staphylococcus	Staphylococcus lutrae	1	-23	77.14	70	1
4.5011e+06	M5NR	Bacteria	Firmicutes	Bacilli	Bacillales	Staphylococcaceae	Staphylococcus	Staphylococcus nepalensis	1	-17	79.63	54	1
4.49904e+06	M5NR	Bacteria	Firmicutes	Bacilli	Bacillales	Staphylococcaceae	Staphylococcus	Staphylococcus piscifermentans	1	-23	80	65	1
4.49904e+06	M5NR	Bacteria	Firmicutes	Bacilli	Bacillales	Staphylococcaceae	Staphylococcus	Staphylococcus pseudintermedius	1	-17	70.69	58	1
4.5011e+06	M5NR	Bacteria	Firmicutes	Bacilli	Bacillales	Staphylococcaceae	Staphylococcus	Staphylococcus pseudintermedius	10	-12.5	65.72	55.3	10
4.5033e+06	M5NR	Bacteria	Firmicutes	Bacilli	Bacillales	Staphylococcaceae	Staphylococcus	Staphylococcus pseudintermedius	4	-11.34	64.97	53.16	4
4.50042e+06	M5NR	Bacteria	Firmicutes	Bacilli	Bacillales	Staphylococcaceae	Staphylococcus	Staphylococcus pseudintermedius	4	-14.5	68.3	57.75	4
4.5011e+06	M5NR	Bacteria	Firmicutes	Bacilli	Bacillales	Staphylococcaceae	Staphylococcus	Staphylococcus saccharolyticus	1	-14	62.9	62	1
4.50086e+06	M5NR	Bacteria	Firmicutes	Bacilli	Bacillales	Staphylococcaceae	Staphylococcus	Staphylococcus saccharolyticus	1	-15	75	52	1
4.49679e+06	M5NR	Bacteria	Firmicutes	Bacilli	Bacillales	Staphylococcaceae	Staphylococcus	Staphylococcus saprophyticus	6	-13.22	64.77	57.17	6
4.50471e+06	M5NR	Bacteria	Firmicutes	Bacilli	Bacillales	Staphylococcaceae	Staphylococcus	Staphylococcus saprophyticus	1	-16	68.42	57	1
4.5046e+06	M5NR	Bacteria	Firmicutes	Bacilli	Bacillales	Staphylococcaceae	Staphylococcus	Staphylococcus sciuri	1	-14	61.82	55	1
4.5033e+06	M5NR	Bacteria	Firmicutes	Bacilli	Bacillales	Staphylococcaceae	Staphylococcus	Staphylococcus sciuri	1	-14	61.82	55	1
4.50464e+06	M5NR	Bacteria	Firmicutes	Bacilli	Bacillales	Staphylococcaceae	Staphylococcus	Staphylococcus sciuri	3	-15.5	62.45	56	2
4.49683e+06	M5NR	Bacteria	Firmicutes	Bacilli	Bacillales	Staphylococcaceae	Staphylococcus	Staphylococcus simulans	1	-15	64.91	57	1
4.49803e+06	M5NR	Bacteria	Firmicutes	Bacilli	Bacillales	Staphylococcaceae	Staphylococcus	Staphylococcus sp. KS-SP_74	1	-13	74	50	1
4.50086e+06	M5NR	Bacteria	Firmicutes	Bacilli	Bacillales	Staphylococcaceae	Staphylococcus	Staphylococcus sp. RLH1	1	-18	66.15	65	1
4.5033e+06	M5NR	Bacteria	Firmicutes	Bacilli	Bacillales	Staphylococcaceae	Staphylococcus	Staphylococcus vitulinus	1	-24	77.14	70	1
4.50042e+06	M5NR	Bacteria	Firmicutes	Bacilli	Bacillales	Staphylococcaceae	Staphylococcus	Staphylococcus vitulinus	1	-18	70.77	65	1
4.50464e+06	M5NR	Bacteria	Firmicutes	Bacilli	Bacillales	Staphylococcaceae	Staphylococcus	Staphylococcus warneri	2	-13	61.11	54	1
4.5033e+06	M5NR	Bacteria	Firmicutes	Bacilli	Bacillales	Staphylococcaceae	Staphylococcus	Staphylococcus warneri	1	-14	61.82	55	1
4.49904e+06	M5NR	Bacteria	Firmicutes	Bacilli	Bacillales	Staphylococcaceae	Staphylococcus	Staphylococcus warneri	2	-13.75	70.02	51.75	2
4.50464e+06	M5NR	Bacteria	Firmicutes	Bacilli	Bacillales	Staphylococcaceae	Staphylococcus	Staphylococcus xylosus	7	-11.42	65.06	51.33	7
4.5011e+06	M5NR	Bacteria	Firmicutes	Bacilli	Bacillales	Staphylococcaceae	Staphylococcus	Staphylococcus xylosus	3	-17	72.9	54.83	3
4.50094e+06	M5NR	Bacteria	Firmicutes	Bacilli	Bacillales	Staphylococcaceae	Staphylococcus	Staphylococcus xylosus	2	-11.5	61.32	54.83	2
4.4968e+06	M5NR	Bacteria	Firmicutes	Bacilli	Bacillales	Thermoactinomycetaceae	Laceyella	Laceyella putida	1	-18	66.13	62	1
4.49803e+06	M5NR	Bacteria	Firmicutes	Bacilli	Bacillales	Thermoactinomycetaceae	Laceyella	Laceyella sacchari	1	-14	72.22	54	1
4.49803e+06	M5NR	Bacteria	Firmicutes	Bacilli	Bacillales	Thermoactinomycetaceae	Mechercharimyces	Mechercharimyces mesophilus	1	-14	70	50	1
4.49803e+06	M5NR	Bacteria	Firmicutes	Bacilli	Bacillales	Thermoactinomycetaceae	Thermoactinomyces	Thermoactinomyces intermedius	1	-10	60	55	1
4.49904e+06	M5NR	Bacteria	Firmicutes	Bacilli	Bacillales	Thermoactinomycetaceae	Thermoactinomyces	Thermoactinomyces vulgaris	1	-16	69.49	59	1
4.50043e+06	M5NR	Bacteria	Firmicutes	Bacilli	Bacillales	Thermoactinomycetaceae	Thermoactinomyces	Thermoactinomyces vulgaris	1	-22	73.44	64	1
4.49904e+06	M5NR	Bacteria	Firmicutes	Bacilli	Bacillales	Thermoactinomycetaceae	Thermoflavimicrobium	Thermoflavimicrobium dichotomicum	1	-15	60.61	66	1
4.5011e+06	M5NR	Bacteria	Firmicutes	Bacilli	Bacillales	unclassified (derived from Bacillales)	Alkalilactibacillus	Alkalilactibacillus ikkense	2	-14.5	70.4	53.5	1
4.5011e+06	M5NR	Bacteria	Firmicutes	Bacilli	Bacillales	unclassified (derived from Bacillales)	Alkalilactibacillus	Alkalilactibacillus ikkense	1	-18	68.25	63	1
4.5033e+06	M5NR	Bacteria	Firmicutes	Bacilli	Bacillales	unclassified (derived from Bacillales)	Alkalilactibacillus	Alkalilactibacillus ikkense	1	-25	68.42	76	1
4.49905e+06	M5NR	Bacteria	Firmicutes	Bacilli	Bacillales	unclassified (derived from Bacillales)	Alkalilactibacillus	Alkalilactibacillus ikkense	1	-18	67.74	62	1
4.50094e+06	M5NR	Bacteria	Firmicutes	Bacilli	Bacillales	unclassified (derived from Bacillales)	Alkalilactibacillus	Alkalilactibacillus ikkense	2	-19	64.75	65	1
4.49904e+06	M5NR	Bacteria	Firmicutes	Bacilli	Bacillales	unclassified (derived from Bacillales)	Alkalilactibacillus	Alkalilactibacillus ikkense	1	-18	68.85	61	1
4.5033e+06	M5NR	Bacteria	Firmicutes	Bacilli	Bacillales	unclassified (derived from Bacillales)	Alkalilactibacillus	Alkalilactibacillus ikkense	1	-22	70.15	67	1
4.5033e+06	M5NR	Bacteria	Firmicutes	Bacilli	Bacillales	unclassified (derived from Bacillales)	Exiguobacterium	Exiguobacterium acetylicum	1	-29	80.52	77	1
4.5033e+06	M5NR	Bacteria	Firmicutes	Bacilli	Bacillales	unclassified (derived from Bacillales)	Exiguobacterium	Exiguobacterium sibiricum	17	-12.46	69.59	50.5	17
4.4968e+06	M5NR	Bacteria	Firmicutes	Bacilli	Bacillales	unclassified (derived from Bacillales)	Exiguobacterium	Exiguobacterium sp. India Orange	1	-17	64.41	59	1
4.5011e+06	M5NR	Bacteria	Firmicutes	Bacilli	Bacillales	unclassified (derived from Bacillales)	Exiguobacterium	Exiguobacterium sp. India Orange	1	-24	71.83	71	1
4.49803e+06	M5NR	Bacteria	Firmicutes	Bacilli	Bacillales	unclassified (derived from Bacillales)	Exiguobacterium	Exiguobacterium sp. Indian Stream	1	-21	85.19	54	1
4.49679e+06	M5NR	Bacteria	Firmicutes	Bacilli	Bacillales	unclassified (derived from Bacillales)	Gemella	Gemella haemolysans	3	-14.61	70.25	52.21	3
4.50331e+06	M5NR	Bacteria	Firmicutes	Bacilli	Bacillales	unclassified (derived from Bacillales)	Gemella	Gemella morbillorum	1	-19	79.37	63	1
4.49679e+06	M5NR	Bacteria	Firmicutes	Bacilli	Bacillales	unclassified (derived from Bacillales)	Gemella	Gemella morbillorum	1	-22	75	68	1
4.50094e+06	M5NR	Bacteria	Firmicutes	Bacilli	Bacillales	unclassified (derived from Bacillales)	Pullulanibacillus	Pullulanibacillus sp. D' C-1	1	-16	74.07	54	1
4.5033e+06	M5NR	Bacteria	Firmicutes	Bacilli	Lactobacillales	Aerococcaceae	Aerococcus	Aerococcus sanguinicola	2	-31	78.75	80	1
4.49679e+06	M5NR	Bacteria	Firmicutes	Bacilli	Lactobacillales	Aerococcaceae	Eremococcus	Eremococcus coleocola	2	-18	64.3	64	2
4.49679e+06	M5NR	Bacteria	Firmicutes	Bacilli	Lactobacillales	Aerococcaceae	Eremococcus	Eremococcus coleocola	1	-17	69.35	62	1
4.50086e+06	M5NR	Bacteria	Firmicutes	Bacilli	Lactobacillales	Carnobacteriaceae	Carnobacterium	Carnobacterium divergens	1	-27	90.48	63	1
4.49904e+06	M5NR	Bacteria	Firmicutes	Bacilli	Lactobacillales	Carnobacteriaceae	Carnobacterium	Carnobacterium divergens	1	-29	83.1	71	1
4.49679e+06	M5NR	Bacteria	Firmicutes	Bacilli	Lactobacillales	Carnobacteriaceae	Carnobacterium	Carnobacterium sp. AT7	6	-10.82	62.37	51.45	6
4.49679e+06	M5NR	Bacteria	Firmicutes	Bacilli	Lactobacillales	Carnobacteriaceae	Granulicatella	Granulicatella elegans	5	-10.95	62.97	51.2	5
4.50042e+06	M5NR	Bacteria	Firmicutes	Bacilli	Lactobacillales	Carnobacteriaceae	Granulicatella	Granulicatella elegans	11	-13.76	70.5	53.56	11
4.50042e+06	M5NR	Bacteria	Firmicutes	Bacilli	Lactobacillales	Enterococcaceae	Enterococcus	Enterococcus asini	1	-10	68	50	1
4.5011e+06	M5NR	Bacteria	Firmicutes	Bacilli	Lactobacillales	Enterococcaceae	Enterococcus	Enterococcus asini	1	-18	63.38	71	1
4.5046e+06	M5NR	Bacteria	Firmicutes	Bacilli	Lactobacillales	Enterococcaceae	Enterococcus	Enterococcus avium	1	-13	69.81	53	1
4.5033e+06	M5NR	Bacteria	Firmicutes	Bacilli	Lactobacillales	Enterococcaceae	Enterococcus	Enterococcus avium	1	-11	60.71	56	1
4.49803e+06	M5NR	Bacteria	Firmicutes	Bacilli	Lactobacillales	Enterococcaceae	Enterococcus	Enterococcus avium	2	-15.5	72.24	59.5	2
4.5068e+06	M5NR	Bacteria	Firmicutes	Bacilli	Lactobacillales	Enterococcaceae	Enterococcus	Enterococcus caccae	2	-24.5	77.32	70.5	1
4.50043e+06	M5NR	Bacteria	Firmicutes	Bacilli	Lactobacillales	Enterococcaceae	Enterococcus	Enterococcus camelliae	1	-23	79.03	62	1
4.49904e+06	M5NR	Bacteria	Firmicutes	Bacilli	Lactobacillales	Enterococcaceae	Enterococcus	Enterococcus canintestini	1	-15	71.7	53	1
4.49904e+06	M5NR	Bacteria	Firmicutes	Bacilli	Lactobacillales	Enterococcaceae	Enterococcus	Enterococcus canis	1	-26	76.71	73	1
4.5033e+06	M5NR	Bacteria	Firmicutes	Bacilli	Lactobacillales	Enterococcaceae	Enterococcus	Enterococcus casseliflavus	1	-20	66.18	68	1
4.49904e+06	M5NR	Bacteria	Firmicutes	Bacilli	Lactobacillales	Enterococcaceae	Enterococcus	Enterococcus casseliflavus	1	-34	93.42	76	1
4.5033e+06	M5NR	Bacteria	Firmicutes	Bacilli	Lactobacillales	Enterococcaceae	Enterococcus	Enterococcus casseliflavus	1	-22	66.67	75	1
4.49904e+06	M5NR	Bacteria	Firmicutes	Bacilli	Lactobacillales	Enterococcaceae	Enterococcus	Enterococcus casseliflavus	1	-15	62.3	61	1
4.5011e+06	M5NR	Bacteria	Firmicutes	Bacilli	Lactobacillales	Enterococcaceae	Enterococcus	Enterococcus cecorum	1	-17	80.39	51	1
4.49904e+06	M5NR	Bacteria	Firmicutes	Bacilli	Lactobacillales	Enterococcaceae	Enterococcus	Enterococcus cecorum	1	-14	70.69	58	1
4.50086e+06	M5NR	Bacteria	Firmicutes	Bacilli	Lactobacillales	Enterococcaceae	Enterococcus	Enterococcus columbae	1	-16	70	60	1
4.49803e+06	M5NR	Bacteria	Firmicutes	Bacilli	Lactobacillales	Enterococcaceae	Enterococcus	Enterococcus columbae	1	-20	67.12	73	1
4.5033e+06	M5NR	Bacteria	Firmicutes	Bacilli	Lactobacillales	Enterococcaceae	Enterococcus	Enterococcus dispar	1	-24	82.09	67	1
4.5068e+06	M5NR	Bacteria	Firmicutes	Bacilli	Lactobacillales	Enterococcaceae	Enterococcus	Enterococcus dispar	1	-19	68.75	64	1
4.50043e+06	M5NR	Bacteria	Firmicutes	Bacilli	Lactobacillales	Enterococcaceae	Enterococcus	Enterococcus faecalis	3	-10.67	70.06	50.33	3
4.50464e+06	M5NR	Bacteria	Firmicutes	Bacilli	Lactobacillales	Enterococcaceae	Enterococcus	Enterococcus faecalis	4	-13	62.73	56.33	3
4.5033e+06	M5NR	Bacteria	Firmicutes	Bacilli	Lactobacillales	Enterococcaceae	Enterococcus	Enterococcus faecalis	4	-20	68.92	65.5	2
4.5033e+06	M5NR	Bacteria	Firmicutes	Bacilli	Lactobacillales	Enterococcaceae	Enterococcus	Enterococcus faecalis	3	-11.59	61.2	54.91	3
4.49688e+06	M5NR	Bacteria	Firmicutes	Bacilli	Lactobacillales	Enterococcaceae	Enterococcus	Enterococcus faecalis	1	-14	60.32	63	1
4.5033e+06	M5NR	Bacteria	Firmicutes	Bacilli	Lactobacillales	Enterococcaceae	Enterococcus	Enterococcus faecalis	4	-15	64.5	58.16	4
4.49904e+06	M5NR	Bacteria	Firmicutes	Bacilli	Lactobacillales	Enterococcaceae	Enterococcus	Enterococcus faecalis	19	-13.12	72.15	50.38	19
4.49679e+06	M5NR	Bacteria	Firmicutes	Bacilli	Lactobacillales	Enterococcaceae	Enterococcus	Enterococcus faecalis	14	-13.15	68	52.65	14
4.50042e+06	M5NR	Bacteria	Firmicutes	Bacilli	Lactobacillales	Enterococcaceae	Enterococcus	Enterococcus faecalis	39	-13	68.85	52.67	39
4.49679e+06	M5NR	Bacteria	Firmicutes	Bacilli	Lactobacillales	Enterococcaceae	Enterococcus	Enterococcus faecalis	12	-14.7	70.35	52.88	12
4.49904e+06	M5NR	Bacteria	Firmicutes	Bacilli	Lactobacillales	Enterococcaceae	Enterococcus	Enterococcus faecalis	80	-13.34	70.35	52.34	80
4.5011e+06	M5NR	Bacteria	Firmicutes	Bacilli	Lactobacillales	Enterococcaceae	Enterococcus	Enterococcus faecalis	1	-22	68.12	69	1
4.50042e+06	M5NR	Bacteria	Firmicutes	Bacilli	Lactobacillales	Enterococcaceae	Enterococcus	Enterococcus faecalis	7	-12	69.07	50	7
4.4968e+06	M5NR	Bacteria	Firmicutes	Bacilli	Lactobacillales	Enterococcaceae	Enterococcus	Enterococcus faecalis	7	-11.71	63.77	52.71	7
4.50094e+06	M5NR	Bacteria	Firmicutes	Bacilli	Lactobacillales	Enterococcaceae	Enterococcus	Enterococcus faecalis	14	-12.71	68.16	50.93	14
4.49904e+06	M5NR	Bacteria	Firmicutes	Bacilli	Lactobacillales	Enterococcaceae	Enterococcus	Enterococcus faecalis	1	-18	70.97	62	1
4.49905e+06	M5NR	Bacteria	Firmicutes	Bacilli	Lactobacillales	Enterococcaceae	Enterococcus	Enterococcus faecalis	3	-17.25	75.6	56.75	3
4.5033e+06	M5NR	Bacteria	Firmicutes	Bacilli	Lactobacillales	Enterococcaceae	Enterococcus	Enterococcus faecalis	27	-13.89	70.28	54.01	27
4.49689e+06	M5NR	Bacteria	Firmicutes	Bacilli	Lactobacillales	Enterococcaceae	Enterococcus	Enterococcus faecalis	7	-13.29	71.88	51.57	7
4.5046e+06	M5NR	Bacteria	Firmicutes	Bacilli	Lactobacillales	Enterococcaceae	Enterococcus	Enterococcus faecalis	2	-15	61.5	61	2
4.5033e+06	M5NR	Bacteria	Firmicutes	Bacilli	Lactobacillales	Enterococcaceae	Enterococcus	Enterococcus faecalis	1	-14	61.82	55	1
4.49904e+06	M5NR	Bacteria	Firmicutes	Bacilli	Lactobacillales	Enterococcaceae	Enterococcus	Enterococcus faecalis	1	-13	64.52	62	1
4.50044e+06	M5NR	Bacteria	Firmicutes	Bacilli	Lactobacillales	Enterococcaceae	Enterococcus	Enterococcus faecium	7	-13.57	69.56	51.29	7
4.50679e+06	M5NR	Bacteria	Firmicutes	Bacilli	Lactobacillales	Enterococcaceae	Enterococcus	Enterococcus faecium	6	-11.17	64.77	52.33	6
4.49679e+06	M5NR	Bacteria	Firmicutes	Bacilli	Lactobacillales	Enterococcaceae	Enterococcus	Enterococcus faecium	3	-13.41	67.44	52.66	3
4.49679e+06	M5NR	Bacteria	Firmicutes	Bacilli	Lactobacillales	Enterococcaceae	Enterococcus	Enterococcus faecium	11	-16.01	68.34	57.89	11
4.50043e+06	M5NR	Bacteria	Firmicutes	Bacilli	Lactobacillales	Enterococcaceae	Enterococcus	Enterococcus faecium	1	-18	73.21	56	1
4.49679e+06	M5NR	Bacteria	Firmicutes	Bacilli	Lactobacillales	Enterococcaceae	Enterococcus	Enterococcus faecium	15	-15.27	74.42	53.6	15
4.50042e+06	M5NR	Bacteria	Firmicutes	Bacilli	Lactobacillales	Enterococcaceae	Enterococcus	Enterococcus faecium	11	-13.59	67.74	53.25	11
4.5033e+06	M5NR	Bacteria	Firmicutes	Bacilli	Lactobacillales	Enterococcaceae	Enterococcus	Enterococcus faecium	19	-12.16	68.86	50.61	19
4.4968e+06	M5NR	Bacteria	Firmicutes	Bacilli	Lactobacillales	Enterococcaceae	Enterococcus	Enterococcus faecium	37	-13.1	68.34	53.02	37
4.49904e+06	M5NR	Bacteria	Firmicutes	Bacilli	Lactobacillales	Enterococcaceae	Enterococcus	Enterococcus faecium	7	-24.86	80.27	65.45	7
4.5033e+06	M5NR	Bacteria	Firmicutes	Bacilli	Lactobacillales	Enterococcaceae	Enterococcus	Enterococcus faecium	20	-12.8	70.85	50.33	20
4.50042e+06	M5NR	Bacteria	Firmicutes	Bacilli	Lactobacillales	Enterococcaceae	Enterococcus	Enterococcus faecium	4	-13.17	68.25	54.33	4
4.49904e+06	M5NR	Bacteria	Firmicutes	Bacilli	Lactobacillales	Enterococcaceae	Enterococcus	Enterococcus faecium	16	-14.69	69.2	55.55	16
4.50043e+06	M5NR	Bacteria	Firmicutes	Bacilli	Lactobacillales	Enterococcaceae	Enterococcus	Enterococcus faecium	8	-12.62	67.95	50.43	8
4.5046e+06	M5NR	Bacteria	Firmicutes	Bacilli	Lactobacillales	Enterococcaceae	Enterococcus	Enterococcus faecium	12	-13.32	64.59	52.59	12
4.49904e+06	M5NR	Bacteria	Firmicutes	Bacilli	Lactobacillales	Enterococcaceae	Enterococcus	Enterococcus faecium	16	-13.59	69.15	52.95	16
4.49905e+06	M5NR	Bacteria	Firmicutes	Bacilli	Lactobacillales	Enterococcaceae	Enterococcus	Enterococcus faecium	1	-21	76.47	68	1
4.50464e+06	M5NR	Bacteria	Firmicutes	Bacilli	Lactobacillales	Enterococcaceae	Enterococcus	Enterococcus faecium	3	-14.5	62.09	59.5	2
4.5033e+06	M5NR	Bacteria	Firmicutes	Bacilli	Lactobacillales	Enterococcaceae	Enterococcus	Enterococcus faecium	1	-14	61.82	55	1
4.50042e+06	M5NR	Bacteria	Firmicutes	Bacilli	Lactobacillales	Enterococcaceae	Enterococcus	Enterococcus faecium	42	-15.01	73.81	51.78	42
4.5068e+06	M5NR	Bacteria	Firmicutes	Bacilli	Lactobacillales	Enterococcaceae	Enterococcus	Enterococcus faecium	1	-22	80.33	61	1
4.49904e+06	M5NR	Bacteria	Firmicutes	Bacilli	Lactobacillales	Enterococcaceae	Enterococcus	Enterococcus gallinarum	1	-34	93.42	76	1
4.5033e+06	M5NR	Bacteria	Firmicutes	Bacilli	Lactobacillales	Enterococcaceae	Enterococcus	Enterococcus gallinarum	1	-22	66.67	75	1
4.49905e+06	M5NR	Bacteria	Firmicutes	Bacilli	Lactobacillales	Enterococcaceae	Enterococcus	Enterococcus gallinarum	1	-16	84	50	1
4.50094e+06	M5NR	Bacteria	Firmicutes	Bacilli	Lactobacillales	Enterococcaceae	Enterococcus	Enterococcus gallinarum	1	-10	60.71	56	1
4.49679e+06	M5NR	Bacteria	Firmicutes	Bacilli	Lactobacillales	Enterococcaceae	Enterococcus	Enterococcus gallinarum	1	-16	79.25	53	1
4.5011e+06	M5NR	Bacteria	Firmicutes	Bacilli	Lactobacillales	Enterococcaceae	Enterococcus	Enterococcus gallinarum	1	-17	66.67	60	1
4.50094e+06	M5NR	Bacteria	Firmicutes	Bacilli	Lactobacillales	Enterococcaceae	Enterococcus	Enterococcus gallinarum	1	-22	75.41	61	1
4.50094e+06	M5NR	Bacteria	Firmicutes	Bacilli	Lactobacillales	Enterococcaceae	Enterococcus	Enterococcus gallinarum	1	-26	82.61	69	1
4.50042e+06	M5NR	Bacteria	Firmicutes	Bacilli	Lactobacillales	Enterococcaceae	Enterococcus	Enterococcus gallinarum	18	-13.01	70.72	50.41	18
4.49905e+06	M5NR	Bacteria	Firmicutes	Bacilli	Lactobacillales	Enterococcaceae	Enterococcus	Enterococcus haemoperoxidus	1	-26	76.71	73	1
4.50043e+06	M5NR	Bacteria	Firmicutes	Bacilli	Lactobacillales	Enterococcaceae	Enterococcus	Enterococcus hirae	2	-16	74.28	55	2
4.5011e+06	M5NR	Bacteria	Firmicutes	Bacilli	Lactobacillales	Enterococcaceae	Enterococcus	Enterococcus hirae	1	-19	75	60	1
4.50094e+06	M5NR	Bacteria	Firmicutes	Bacilli	Lactobacillales	Enterococcaceae	Enterococcus	Enterococcus hirae	2	-15	75.62	51	2
4.50679e+06	M5NR	Bacteria	Firmicutes	Bacilli	Lactobacillales	Enterococcaceae	Enterococcus	Enterococcus hirae	1	-23	76.47	68	1
4.50042e+06	M5NR	Bacteria	Firmicutes	Bacilli	Lactobacillales	Enterococcaceae	Enterococcus	Enterococcus hirae	2	-20.33	79.81	58.67	2
4.50042e+06	M5NR	Bacteria	Firmicutes	Bacilli	Lactobacillales	Enterococcaceae	Enterococcus	Enterococcus italicus	1	-12	71.15	52	1
4.50042e+06	M5NR	Bacteria	Firmicutes	Bacilli	Lactobacillales	Enterococcaceae	Enterococcus	Enterococcus italicus	1	-11	64.91	57	1
4.5068e+06	M5NR	Bacteria	Firmicutes	Bacilli	Lactobacillales	Enterococcaceae	Enterococcus	Enterococcus mundtii	1	-25	79.1	67	1
4.50042e+06	M5NR	Bacteria	Firmicutes	Bacilli	Lactobacillales	Enterococcaceae	Enterococcus	Enterococcus mundtii	1	-14	63.93	61	1
4.49683e+06	M5NR	Bacteria	Firmicutes	Bacilli	Lactobacillales	Enterococcaceae	Enterococcus	Enterococcus pallens	1	-21	75.38	65	1
4.49905e+06	M5NR	Bacteria	Firmicutes	Bacilli	Lactobacillales	Enterococcaceae	Enterococcus	Enterococcus pallens	1	-18	75.44	57	1
4.5011e+06	M5NR	Bacteria	Firmicutes	Bacilli	Lactobacillales	Enterococcaceae	Enterococcus	Enterococcus pseudoavium	1	-23	77.78	63	1
4.5068e+06	M5NR	Bacteria	Firmicutes	Bacilli	Lactobacillales	Enterococcaceae	Enterococcus	Enterococcus quebecensis	2	-24.5	77.32	70.5	1
4.5011e+06	M5NR	Bacteria	Firmicutes	Bacilli	Lactobacillales	Enterococcaceae	Enterococcus	Enterococcus raffinosus	1	-24	68.49	73	1
4.5011e+06	M5NR	Bacteria	Firmicutes	Bacilli	Lactobacillales	Enterococcaceae	Enterococcus	Enterococcus termitis	1	-18	80.36	56	1
4.5033e+06	M5NR	Bacteria	Firmicutes	Bacilli	Lactobacillales	Enterococcaceae	Tetragenococcus	Tetragenococcus halophilus	1	-15	66.07	56	1
4.49904e+06	M5NR	Bacteria	Firmicutes	Bacilli	Lactobacillales	Enterococcaceae	Tetragenococcus	Tetragenococcus halophilus	1	-18	64.86	74	1
4.49803e+06	M5NR	Bacteria	Firmicutes	Bacilli	Lactobacillales	Enterococcaceae	Tetragenococcus	Tetragenococcus halophilus	1	-27	83.1	71	1
4.49683e+06	M5NR	Bacteria	Firmicutes	Bacilli	Lactobacillales	Enterococcaceae	Tetragenococcus	Tetragenococcus halophilus	1	-23	83.87	62	1
4.50042e+06	M5NR	Bacteria	Firmicutes	Bacilli	Lactobacillales	Enterococcaceae	Tetragenococcus	Tetragenococcus solitarius	1	-18	69.7	66	1
4.50043e+06	M5NR	Bacteria	Firmicutes	Bacilli	Lactobacillales	Lactobacillaceae	Lactobacillus	Lactobacillus acidophilus	16	-12.25	71.58	50	16
4.49904e+06	M5NR	Bacteria	Firmicutes	Bacilli	Lactobacillales	Lactobacillaceae	Lactobacillus	Lactobacillus acidophilus	43	-13.49	69.75	52.18	43
4.49904e+06	M5NR	Bacteria	Firmicutes	Bacilli	Lactobacillales	Lactobacillaceae	Lactobacillus	Lactobacillus acidophilus	35	-13.74	70.03	52.99	35
4.50042e+06	M5NR	Bacteria	Firmicutes	Bacilli	Lactobacillales	Lactobacillaceae	Lactobacillus	Lactobacillus agilis	1	-21	80	60	1
4.50331e+06	M5NR	Bacteria	Firmicutes	Bacilli	Lactobacillales	Lactobacillaceae	Lactobacillus	Lactobacillus amylolyticus	14	-12.51	67.22	51.7	14
4.49904e+06	M5NR	Bacteria	Firmicutes	Bacilli	Lactobacillales	Lactobacillaceae	Lactobacillus	Lactobacillus amylolyticus	10	-11.1	66.89	51.68	10
4.4968e+06	M5NR	Bacteria	Firmicutes	Bacilli	Lactobacillales	Lactobacillaceae	Lactobacillus	Lactobacillus amylolyticus	4	-16.25	69.11	55.75	4
4.50042e+06	M5NR	Bacteria	Firmicutes	Bacilli	Lactobacillales	Lactobacillaceae	Lactobacillus	Lactobacillus amylolyticus	5	-13.8	72.01	53.4	5
4.50331e+06	M5NR	Bacteria	Firmicutes	Bacilli	Lactobacillales	Lactobacillaceae	Lactobacillus	Lactobacillus animalis	1	-20	83.33	54	1
4.50042e+06	M5NR	Bacteria	Firmicutes	Bacilli	Lactobacillales	Lactobacillaceae	Lactobacillus	Lactobacillus antri	14	-12.2	67.36	50.93	14
4.49904e+06	M5NR	Bacteria	Firmicutes	Bacilli	Lactobacillales	Lactobacillaceae	Lactobacillus	Lactobacillus backi	1	-21	61.25	80	1
4.5033e+06	M5NR	Bacteria	Firmicutes	Bacilli	Lactobacillales	Lactobacillaceae	Lactobacillus	Lactobacillus bifermentans	1	-26	64.94	77	1
4.5011e+06	M5NR	Bacteria	Firmicutes	Bacilli	Lactobacillales	Lactobacillaceae	Lactobacillus	Lactobacillus brevis	2	-15.33	76.51	50	2
4.50094e+06	M5NR	Bacteria	Firmicutes	Bacilli	Lactobacillales	Lactobacillaceae	Lactobacillus	Lactobacillus brevis	1	-30	78.21	78	1
4.50043e+06	M5NR	Bacteria	Firmicutes	Bacilli	Lactobacillales	Lactobacillaceae	Lactobacillus	Lactobacillus brevis	1	-16	62.86	70	1
4.50042e+06	M5NR	Bacteria	Firmicutes	Bacilli	Lactobacillales	Lactobacillaceae	Lactobacillus	Lactobacillus brevis	1	-15	69.49	59	1
4.50042e+06	M5NR	Bacteria	Firmicutes	Bacilli	Lactobacillales	Lactobacillaceae	Lactobacillus	Lactobacillus brevis	13	-13.29	72.23	51.57	13
4.49679e+06	M5NR	Bacteria	Firmicutes	Bacilli	Lactobacillales	Lactobacillaceae	Lactobacillus	Lactobacillus brevis	10	-17.31	80.84	51.89	10
4.5033e+06	M5NR	Bacteria	Firmicutes	Bacilli	Lactobacillales	Lactobacillaceae	Lactobacillus	Lactobacillus brevis	1	-14	66.67	51	1
4.49904e+06	M5NR	Bacteria	Firmicutes	Bacilli	Lactobacillales	Lactobacillaceae	Lactobacillus	Lactobacillus brevis	2	-13.5	63.96	59.5	2
4.49679e+06	M5NR	Bacteria	Firmicutes	Bacilli	Lactobacillales	Lactobacillaceae	Lactobacillus	Lactobacillus brevis	3	-16.5	66.55	59.83	3
4.50042e+06	M5NR	Bacteria	Firmicutes	Bacilli	Lactobacillales	Lactobacillaceae	Lactobacillus	Lactobacillus buchneri	7	-14.96	66.09	58.45	7
4.50331e+06	M5NR	Bacteria	Firmicutes	Bacilli	Lactobacillales	Lactobacillaceae	Lactobacillus	Lactobacillus casei	2	-16.5	66.94	62.5	2
4.5033e+06	M5NR	Bacteria	Firmicutes	Bacilli	Lactobacillales	Lactobacillaceae	Lactobacillus	Lactobacillus casei	2	-11	67.19	52	2
4.50679e+06	M5NR	Bacteria	Firmicutes	Bacilli	Lactobacillales	Lactobacillaceae	Lactobacillus	Lactobacillus casei	2	-23.5	76.51	67	2
4.50094e+06	M5NR	Bacteria	Firmicutes	Bacilli	Lactobacillales	Lactobacillaceae	Lactobacillus	Lactobacillus casei	3	-12.33	68.5	53.33	3
4.49904e+06	M5NR	Bacteria	Firmicutes	Bacilli	Lactobacillales	Lactobacillaceae	Lactobacillus	Lactobacillus casei	4	-15.17	68.87	55.33	4
4.50042e+06	M5NR	Bacteria	Firmicutes	Bacilli	Lactobacillales	Lactobacillaceae	Lactobacillus	Lactobacillus casei	2	-19	65.67	67	1
4.49904e+06	M5NR	Bacteria	Firmicutes	Bacilli	Lactobacillales	Lactobacillaceae	Lactobacillus	Lactobacillus casei	1	-16	65.15	66	1
4.50044e+06	M5NR	Bacteria	Firmicutes	Bacilli	Lactobacillales	Lactobacillaceae	Lactobacillus	Lactobacillus casei	3	-13.33	63.13	55.67	3
4.49679e+06	M5NR	Bacteria	Firmicutes	Bacilli	Lactobacillales	Lactobacillaceae	Lactobacillus	Lactobacillus casei	11	-14.43	68.47	54.09	11
4.49679e+06	M5NR	Bacteria	Firmicutes	Bacilli	Lactobacillales	Lactobacillaceae	Lactobacillus	Lactobacillus casei	11	-14.45	71.51	52.81	11
4.49679e+06	M5NR	Bacteria	Firmicutes	Bacilli	Lactobacillales	Lactobacillaceae	Lactobacillus	Lactobacillus casei	2	-17	65.89	62	2
4.50042e+06	M5NR	Bacteria	Firmicutes	Bacilli	Lactobacillales	Lactobacillaceae	Lactobacillus	Lactobacillus casei	10	-12.15	68.9	50.74	10
4.5011e+06	M5NR	Bacteria	Firmicutes	Bacilli	Lactobacillales	Lactobacillaceae	Lactobacillus	Lactobacillus casei	2	-16	60.61	66	1
4.50042e+06	M5NR	Bacteria	Firmicutes	Bacilli	Lactobacillales	Lactobacillaceae	Lactobacillus	Lactobacillus casei	2	-13	66.67	51	1
4.50042e+06	M5NR	Bacteria	Firmicutes	Bacilli	Lactobacillales	Lactobacillaceae	Lactobacillus	Lactobacillus casei	1	-14	66.04	53	1
4.5011e+06	M5NR	Bacteria	Firmicutes	Bacilli	Lactobacillales	Lactobacillaceae	Lactobacillus	Lactobacillus casei	1	-15	63.93	61	1
4.5033e+06	M5NR	Bacteria	Firmicutes	Bacilli	Lactobacillales	Lactobacillaceae	Lactobacillus	Lactobacillus casei	1	-13	60.78	51	1
4.50471e+06	M5NR	Bacteria	Firmicutes	Bacilli	Lactobacillales	Lactobacillaceae	Lactobacillus	Lactobacillus casei	1	-10	60.38	53	1
4.49679e+06	M5NR	Bacteria	Firmicutes	Bacilli	Lactobacillales	Lactobacillaceae	Lactobacillus	Lactobacillus coleohominis	1	-27	73.91	69	1
4.5033e+06	M5NR	Bacteria	Firmicutes	Bacilli	Lactobacillales	Lactobacillaceae	Lactobacillus	Lactobacillus coleohominis	9	-11.84	65.31	50.84	9
4.5068e+06	M5NR	Bacteria	Firmicutes	Bacilli	Lactobacillales	Lactobacillaceae	Lactobacillus	Lactobacillus collinoides	1	-17	63.33	60	1
4.5011e+06	M5NR	Bacteria	Firmicutes	Bacilli	Lactobacillales	Lactobacillaceae	Lactobacillus	Lactobacillus crispatus	1	-18	74.58	59	1
4.5046e+06	M5NR	Bacteria	Firmicutes	Bacilli	Lactobacillales	Lactobacillaceae	Lactobacillus	Lactobacillus crispatus	1	-14	72.41	58	1
4.49679e+06	M5NR	Bacteria	Firmicutes	Bacilli	Lactobacillales	Lactobacillaceae	Lactobacillus	Lactobacillus crispatus	10	-13.68	68.46	54.24	10
4.5033e+06	M5NR	Bacteria	Firmicutes	Bacilli	Lactobacillales	Lactobacillaceae	Lactobacillus	Lactobacillus crispatus	7	-15.51	77.5	50.81	7
4.5046e+06	M5NR	Bacteria	Firmicutes	Bacilli	Lactobacillales	Lactobacillaceae	Lactobacillus	Lactobacillus crispatus	6	-11.12	64.66	53.5	6
4.49904e+06	M5NR	Bacteria	Firmicutes	Bacilli	Lactobacillales	Lactobacillaceae	Lactobacillus	Lactobacillus crispatus	1	-14	66.67	54	1
4.50042e+06	M5NR	Bacteria	Firmicutes	Bacilli	Lactobacillales	Lactobacillaceae	Lactobacillus	Lactobacillus crispatus	11	-13.75	64.24	58.19	11
4.50331e+06	M5NR	Bacteria	Firmicutes	Bacilli	Lactobacillales	Lactobacillaceae	Lactobacillus	Lactobacillus crispatus	10	-13.84	70.33	52.62	10
4.49679e+06	M5NR	Bacteria	Firmicutes	Bacilli	Lactobacillales	Lactobacillaceae	Lactobacillus	Lactobacillus crispatus	1	-17	65.57	61	1
4.5046e+06	M5NR	Bacteria	Firmicutes	Bacilli	Lactobacillales	Lactobacillaceae	Lactobacillus	Lactobacillus crustorum	1	-15	72.55	51	1
4.50042e+06	M5NR	Bacteria	Firmicutes	Bacilli	Lactobacillales	Lactobacillaceae	Lactobacillus	Lactobacillus delbrueckii	1	-11	65.52	58	1
4.5011e+06	M5NR	Bacteria	Firmicutes	Bacilli	Lactobacillales	Lactobacillaceae	Lactobacillus	Lactobacillus delbrueckii	3	-17	63.64	66	1
4.5046e+06	M5NR	Bacteria	Firmicutes	Bacilli	Lactobacillales	Lactobacillaceae	Lactobacillus	Lactobacillus delbrueckii	1	-16	64.06	64	1
4.49688e+06	M5NR	Bacteria	Firmicutes	Bacilli	Lactobacillales	Lactobacillaceae	Lactobacillus	Lactobacillus delbrueckii	1	-23	80	65	1
4.49679e+06	M5NR	Bacteria	Firmicutes	Bacilli	Lactobacillales	Lactobacillaceae	Lactobacillus	Lactobacillus delbrueckii	2	-19.5	78.67	56	2
4.50464e+06	M5NR	Bacteria	Firmicutes	Bacilli	Lactobacillales	Lactobacillaceae	Lactobacillus	Lactobacillus delbrueckii	2	-12	64.37	50	2
4.49904e+06	M5NR	Bacteria	Firmicutes	Bacilli	Lactobacillales	Lactobacillaceae	Lactobacillus	Lactobacillus delbrueckii	2	-17	62.27	63	2
4.49904e+06	M5NR	Bacteria	Firmicutes	Bacilli	Lactobacillales	Lactobacillaceae	Lactobacillus	Lactobacillus delbrueckii	6	-15.61	67.3	57.47	5
4.5033e+06	M5NR	Bacteria	Firmicutes	Bacilli	Lactobacillales	Lactobacillaceae	Lactobacillus	Lactobacillus delbrueckii	10	-11.5	67.36	52.8	10
4.50044e+06	M5NR	Bacteria	Firmicutes	Bacilli	Lactobacillales	Lactobacillaceae	Lactobacillus	Lactobacillus delbrueckii	9	-13.89	68.8	53.44	9
4.49904e+06	M5NR	Bacteria	Firmicutes	Bacilli	Lactobacillales	Lactobacillaceae	Lactobacillus	Lactobacillus delbrueckii	35	-13.94	68.75	53.65	35
4.4968e+06	M5NR	Bacteria	Firmicutes	Bacilli	Lactobacillales	Lactobacillaceae	Lactobacillus	Lactobacillus delbrueckii	2	-11.5	60.01	53	2
4.49904e+06	M5NR	Bacteria	Firmicutes	Bacilli	Lactobacillales	Lactobacillaceae	Lactobacillus	Lactobacillus delbrueckii	2	-17.5	70.11	63.5	2
4.49904e+06	M5NR	Bacteria	Firmicutes	Bacilli	Lactobacillales	Lactobacillaceae	Lactobacillus	Lactobacillus delbrueckii	1	-10	61.11	54	1
4.50331e+06	M5NR	Bacteria	Firmicutes	Bacilli	Lactobacillales	Lactobacillaceae	Lactobacillus	Lactobacillus delbrueckii	1	-13	66.67	51	1
4.5033e+06	M5NR	Bacteria	Firmicutes	Bacilli	Lactobacillales	Lactobacillaceae	Lactobacillus	Lactobacillus delbrueckii	2	-17.33	64.77	59.67	2
4.5011e+06	M5NR	Bacteria	Firmicutes	Bacilli	Lactobacillales	Lactobacillaceae	Lactobacillus	Lactobacillus delbrueckii	3	-11	63.25	50.67	3
4.50042e+06	M5NR	Bacteria	Firmicutes	Bacilli	Lactobacillales	Lactobacillaceae	Lactobacillus	Lactobacillus delbrueckii	2	-12.5	62.12	51.5	2
4.5046e+06	M5NR	Bacteria	Firmicutes	Bacilli	Lactobacillales	Lactobacillaceae	Lactobacillus	Lactobacillus delbrueckii	2	-13.67	66.01	54	2
4.50094e+06	M5NR	Bacteria	Firmicutes	Bacilli	Lactobacillales	Lactobacillaceae	Lactobacillus	Lactobacillus delbrueckii	2	-11	60.8	50.5	2
4.49803e+06	M5NR	Bacteria	Firmicutes	Bacilli	Lactobacillales	Lactobacillaceae	Lactobacillus	Lactobacillus equi	1	-23	76.92	65	1
4.49689e+06	M5NR	Bacteria	Firmicutes	Bacilli	Lactobacillales	Lactobacillaceae	Lactobacillus	Lactobacillus fermentum	3	-16.25	68.31	62.34	2
4.49679e+06	M5NR	Bacteria	Firmicutes	Bacilli	Lactobacillales	Lactobacillaceae	Lactobacillus	Lactobacillus fermentum	2	-21.88	72.72	63	1
4.5033e+06	M5NR	Bacteria	Firmicutes	Bacilli	Lactobacillales	Lactobacillaceae	Lactobacillus	Lactobacillus fermentum	2	-14	68.78	53.5	2
4.49904e+06	M5NR	Bacteria	Firmicutes	Bacilli	Lactobacillales	Lactobacillaceae	Lactobacillus	Lactobacillus fermentum	8	-15.06	72.36	52.32	8
4.49679e+06	M5NR	Bacteria	Firmicutes	Bacilli	Lactobacillales	Lactobacillaceae	Lactobacillus	Lactobacillus fermentum	13	-16.29	72.31	57.36	13
4.49679e+06	M5NR	Bacteria	Firmicutes	Bacilli	Lactobacillales	Lactobacillaceae	Lactobacillus	Lactobacillus fermentum	9	-17.46	66.89	65.75	9
4.49904e+06	M5NR	Bacteria	Firmicutes	Bacilli	Lactobacillales	Lactobacillaceae	Lactobacillus	Lactobacillus fermentum	6	-10	63.41	51	6
4.50042e+06	M5NR	Bacteria	Firmicutes	Bacilli	Lactobacillales	Lactobacillaceae	Lactobacillus	Lactobacillus fermentum	18	-14.67	72.85	53.45	18
4.5033e+06	M5NR	Bacteria	Firmicutes	Bacilli	Lactobacillales	Lactobacillaceae	Lactobacillus	Lactobacillus fermentum	2	-14	79.34	51	2
4.50042e+06	M5NR	Bacteria	Firmicutes	Bacilli	Lactobacillales	Lactobacillaceae	Lactobacillus	Lactobacillus fermentum	2	-20	77.78	54	1
4.50044e+06	M5NR	Bacteria	Firmicutes	Bacilli	Lactobacillales	Lactobacillaceae	Lactobacillus	Lactobacillus fermentum	2	-22	72.31	65	1
4.49803e+06	M5NR	Bacteria	Firmicutes	Bacilli	Lactobacillales	Lactobacillaceae	Lactobacillus	Lactobacillus fermentum	2	-13.5	66.28	52.75	2
4.5011e+06	M5NR	Bacteria	Firmicutes	Bacilli	Lactobacillales	Lactobacillaceae	Lactobacillus	Lactobacillus fructivorans	1	-14	66.1	59	1
4.49904e+06	M5NR	Bacteria	Firmicutes	Bacilli	Lactobacillales	Lactobacillaceae	Lactobacillus	Lactobacillus fructivorans	1	-21	82.76	58	1
4.50464e+06	M5NR	Bacteria	Firmicutes	Bacilli	Lactobacillales	Lactobacillaceae	Lactobacillus	Lactobacillus frumenti	1	-11	62.5	56	1
4.5033e+06	M5NR	Bacteria	Firmicutes	Bacilli	Lactobacillales	Lactobacillaceae	Lactobacillus	Lactobacillus gasseri	1	-13	71.15	52	1
4.49683e+06	M5NR	Bacteria	Firmicutes	Bacilli	Lactobacillales	Lactobacillaceae	Lactobacillus	Lactobacillus gasseri	1	-10	62.96	54	1
4.5046e+06	M5NR	Bacteria	Firmicutes	Bacilli	Lactobacillales	Lactobacillaceae	Lactobacillus	Lactobacillus gasseri	2	-16.5	72.14	55.25	2
4.5033e+06	M5NR	Bacteria	Firmicutes	Bacilli	Lactobacillales	Lactobacillaceae	Lactobacillus	Lactobacillus gasseri	2	-18	70.97	61	2
4.5033e+06	M5NR	Bacteria	Firmicutes	Bacilli	Lactobacillales	Lactobacillaceae	Lactobacillus	Lactobacillus gasseri	1	-22	67.65	68	1
4.49679e+06	M5NR	Bacteria	Firmicutes	Bacilli	Lactobacillales	Lactobacillaceae	Lactobacillus	Lactobacillus gasseri	11	-15.68	73.22	54.41	11
4.49904e+06	M5NR	Bacteria	Firmicutes	Bacilli	Lactobacillales	Lactobacillaceae	Lactobacillus	Lactobacillus gasseri	2	-17.56	64.23	61.33	2
4.49679e+06	M5NR	Bacteria	Firmicutes	Bacilli	Lactobacillales	Lactobacillaceae	Lactobacillus	Lactobacillus gasseri	3	-23.85	72.21	71.37	3
4.49672e+06	M5NR	Bacteria	Firmicutes	Bacilli	Lactobacillales	Lactobacillaceae	Lactobacillus	Lactobacillus gasseri	1	-9	60.78	51	1
4.49904e+06	M5NR	Bacteria	Firmicutes	Bacilli	Lactobacillales	Lactobacillaceae	Lactobacillus	Lactobacillus gasseri	9	-12.03	66.42	55.27	9
4.50471e+06	M5NR	Bacteria	Firmicutes	Bacilli	Lactobacillales	Lactobacillaceae	Lactobacillus	Lactobacillus gasseri	4	-16.25	74.72	53	4
4.49679e+06	M5NR	Bacteria	Firmicutes	Bacilli	Lactobacillales	Lactobacillaceae	Lactobacillus	Lactobacillus gasseri	8	-13.49	69.36	52.43	8
4.5033e+06	M5NR	Bacteria	Firmicutes	Bacilli	Lactobacillales	Lactobacillaceae	Lactobacillus	Lactobacillus helveticus	2	-16	62.23	63.5	2
4.49904e+06	M5NR	Bacteria	Firmicutes	Bacilli	Lactobacillales	Lactobacillaceae	Lactobacillus	Lactobacillus helveticus	10	-17.27	63.59	66.29	10
4.50043e+06	M5NR	Bacteria	Firmicutes	Bacilli	Lactobacillales	Lactobacillaceae	Lactobacillus	Lactobacillus helveticus	1	-15	72.55	51	1
4.50094e+06	M5NR	Bacteria	Firmicutes	Bacilli	Lactobacillales	Lactobacillaceae	Lactobacillus	Lactobacillus helveticus	4	-13.75	64.08	56.29	4
4.5033e+06	M5NR	Bacteria	Firmicutes	Bacilli	Lactobacillales	Lactobacillaceae	Lactobacillus	Lactobacillus helveticus	3	-11.67	64.69	51.83	3
4.50042e+06	M5NR	Bacteria	Firmicutes	Bacilli	Lactobacillales	Lactobacillaceae	Lactobacillus	Lactobacillus helveticus	8	-12.78	68.9	51.44	8
4.50042e+06	M5NR	Bacteria	Firmicutes	Bacilli	Lactobacillales	Lactobacillaceae	Lactobacillus	Lactobacillus hilgardii	1	-15	74.58	59	1
4.49904e+06	M5NR	Bacteria	Firmicutes	Bacilli	Lactobacillales	Lactobacillaceae	Lactobacillus	Lactobacillus hilgardii	2	-12.5	63.28	56	2
4.50042e+06	M5NR	Bacteria	Firmicutes	Bacilli	Lactobacillales	Lactobacillaceae	Lactobacillus	Lactobacillus hilgardii	1	-11	64.71	51	1
4.49679e+06	M5NR	Bacteria	Firmicutes	Bacilli	Lactobacillales	Lactobacillaceae	Lactobacillus	Lactobacillus hilgardii	1	-29	78.95	76	1
4.50042e+06	M5NR	Bacteria	Firmicutes	Bacilli	Lactobacillales	Lactobacillaceae	Lactobacillus	Lactobacillus hilgardii	5	-17.12	71.84	59.25	5
4.49679e+06	M5NR	Bacteria	Firmicutes	Bacilli	Lactobacillales	Lactobacillaceae	Lactobacillus	Lactobacillus hilgardii	8	-16.22	65.02	62.88	8
4.49904e+06	M5NR	Bacteria	Firmicutes	Bacilli	Lactobacillales	Lactobacillaceae	Lactobacillus	Lactobacillus homohiochii	1	-16	63.93	61	1
4.50043e+06	M5NR	Bacteria	Firmicutes	Bacilli	Lactobacillales	Lactobacillaceae	Lactobacillus	Lactobacillus iners	4	-18.65	77.89	54.44	4
4.50042e+06	M5NR	Bacteria	Firmicutes	Bacilli	Lactobacillales	Lactobacillaceae	Lactobacillus	Lactobacillus iners	14	-12	66.23	52.9	14
4.5033e+06	M5NR	Bacteria	Firmicutes	Bacilli	Lactobacillales	Lactobacillaceae	Lactobacillus	Lactobacillus iners	10	-16.72	68.9	61.26	10
4.50044e+06	M5NR	Bacteria	Firmicutes	Bacilli	Lactobacillales	Lactobacillaceae	Lactobacillus	Lactobacillus iners	1	-17	75	52	1
4.5011e+06	M5NR	Bacteria	Firmicutes	Bacilli	Lactobacillales	Lactobacillaceae	Lactobacillus	Lactobacillus iners	6	-12.22	68.56	50.34	6
4.49904e+06	M5NR	Bacteria	Firmicutes	Bacilli	Lactobacillales	Lactobacillaceae	Lactobacillus	Lactobacillus iners	18	-15.62	74.82	53.48	18
4.5033e+06	M5NR	Bacteria	Firmicutes	Bacilli	Lactobacillales	Lactobacillaceae	Lactobacillus	Lactobacillus iners	5	-12.27	70.98	52.77	5
4.5046e+06	M5NR	Bacteria	Firmicutes	Bacilli	Lactobacillales	Lactobacillaceae	Lactobacillus	Lactobacillus iners	1	-22	92.86	56	1
4.50094e+06	M5NR	Bacteria	Firmicutes	Bacilli	Lactobacillales	Lactobacillaceae	Lactobacillus	Lactobacillus iners	8	-12.62	68.69	52.66	8
4.5068e+06	M5NR	Bacteria	Firmicutes	Bacilli	Lactobacillales	Lactobacillaceae	Lactobacillus	Lactobacillus iners	6	-12.46	65.68	53.09	6
4.50331e+06	M5NR	Bacteria	Firmicutes	Bacilli	Lactobacillales	Lactobacillaceae	Lactobacillus	Lactobacillus iners	2	-11.5	66.58	50.5	2
4.4968e+06	M5NR	Bacteria	Firmicutes	Bacilli	Lactobacillales	Lactobacillaceae	Lactobacillus	Lactobacillus iners	6	-18.97	72.73	61.99	6
4.49904e+06	M5NR	Bacteria	Firmicutes	Bacilli	Lactobacillales	Lactobacillaceae	Lactobacillus	Lactobacillus iners	9	-10.39	64.7	51.97	9
4.5033e+06	M5NR	Bacteria	Firmicutes	Bacilli	Lactobacillales	Lactobacillaceae	Lactobacillus	Lactobacillus iners	7	-15.66	71.63	51.98	7
4.5046e+06	M5NR	Bacteria	Firmicutes	Bacilli	Lactobacillales	Lactobacillaceae	Lactobacillus	Lactobacillus iners	10	-15	69.81	52.66	10
4.49904e+06	M5NR	Bacteria	Firmicutes	Bacilli	Lactobacillales	Lactobacillaceae	Lactobacillus	Lactobacillus iners	8	-15.81	71.41	57.7	8
4.50043e+06	M5NR	Bacteria	Firmicutes	Bacilli	Lactobacillales	Lactobacillaceae	Lactobacillus	Lactobacillus iners	3	-11.67	65.56	52.67	3
4.5033e+06	M5NR	Bacteria	Firmicutes	Bacilli	Lactobacillales	Lactobacillaceae	Lactobacillus	Lactobacillus iners	7	-12.29	69.62	51.57	7
4.49904e+06	M5NR	Bacteria	Firmicutes	Bacilli	Lactobacillales	Lactobacillaceae	Lactobacillus	Lactobacillus iners	20	-13.74	70.08	52.97	20
4.50331e+06	M5NR	Bacteria	Firmicutes	Bacilli	Lactobacillales	Lactobacillaceae	Lactobacillus	Lactobacillus iners	5	-13.6	70.86	51.22	5
4.50042e+06	M5NR	Bacteria	Firmicutes	Bacilli	Lactobacillales	Lactobacillaceae	Lactobacillus	Lactobacillus iners	4	-20.54	72.17	65.04	4
4.50094e+06	M5NR	Bacteria	Firmicutes	Bacilli	Lactobacillales	Lactobacillaceae	Lactobacillus	Lactobacillus iners	8	-14.41	73.05	51.95	8
4.49904e+06	M5NR	Bacteria	Firmicutes	Bacilli	Lactobacillales	Lactobacillaceae	Lactobacillus	Lactobacillus iners	13	-13.79	67.8	56	13
4.50331e+06	M5NR	Bacteria	Firmicutes	Bacilli	Lactobacillales	Lactobacillaceae	Lactobacillus	Lactobacillus iners	8	-16.91	72.28	56.53	8
4.50042e+06	M5NR	Bacteria	Firmicutes	Bacilli	Lactobacillales	Lactobacillaceae	Lactobacillus	Lactobacillus iners	7	-14.11	64.43	60.93	7
4.5011e+06	M5NR	Bacteria	Firmicutes	Bacilli	Lactobacillales	Lactobacillaceae	Lactobacillus	Lactobacillus iners	8	-13.36	67.46	53.82	8
4.49672e+06	M5NR	Bacteria	Firmicutes	Bacilli	Lactobacillales	Lactobacillaceae	Lactobacillus	Lactobacillus iners	3	-12.33	70.5	52.67	3
4.49904e+06	M5NR	Bacteria	Firmicutes	Bacilli	Lactobacillales	Lactobacillaceae	Lactobacillus	Lactobacillus ingluviei	2	-19	78.86	56.5	1
4.49679e+06	M5NR	Bacteria	Firmicutes	Bacilli	Lactobacillales	Lactobacillaceae	Lactobacillus	Lactobacillus jensenii	1	-19	60.53	76	1
4.49679e+06	M5NR	Bacteria	Firmicutes	Bacilli	Lactobacillales	Lactobacillaceae	Lactobacillus	Lactobacillus jensenii	1	-18	71.19	59	1
4.50042e+06	M5NR	Bacteria	Firmicutes	Bacilli	Lactobacillales	Lactobacillaceae	Lactobacillus	Lactobacillus jensenii	10	-11.95	63.92	53.61	10
4.50042e+06	M5NR	Bacteria	Firmicutes	Bacilli	Lactobacillales	Lactobacillaceae	Lactobacillus	Lactobacillus jensenii	4	-14.5	65.58	58.75	4
4.49679e+06	M5NR	Bacteria	Firmicutes	Bacilli	Lactobacillales	Lactobacillaceae	Lactobacillus	Lactobacillus johnsonii	5	-13.58	69.45	52.67	5
4.5033e+06	M5NR	Bacteria	Firmicutes	Bacilli	Lactobacillales	Lactobacillaceae	Lactobacillus	Lactobacillus johnsonii	5	-13.44	67.37	52.7	5
4.5033e+06	M5NR	Bacteria	Firmicutes	Bacilli	Lactobacillales	Lactobacillaceae	Lactobacillus	Lactobacillus johnsonii	6	-12.17	69.77	50	6
4.50042e+06	M5NR	Bacteria	Firmicutes	Bacilli	Lactobacillales	Lactobacillaceae	Lactobacillus	Lactobacillus johnsonii	14	-11.39	67.76	50.48	14
4.50042e+06	M5NR	Bacteria	Firmicutes	Bacilli	Lactobacillales	Lactobacillaceae	Lactobacillus	Lactobacillus johnsonii	6	-15.33	75.28	53.28	6
4.49904e+06	M5NR	Bacteria	Firmicutes	Bacilli	Lactobacillales	Lactobacillaceae	Lactobacillus	Lactobacillus kefiranofaciens	1	-28	86.96	69	1
4.49904e+06	M5NR	Bacteria	Firmicutes	Bacilli	Lactobacillales	Lactobacillaceae	Lactobacillus	Lactobacillus malefermentans	1	-14	67.27	55	1
4.50044e+06	M5NR	Bacteria	Firmicutes	Bacilli	Lactobacillales	Lactobacillaceae	Lactobacillus	Lactobacillus mali	1	-21	89.47	57	1
4.50331e+06	M5NR	Bacteria	Firmicutes	Bacilli	Lactobacillales	Lactobacillaceae	Lactobacillus	Lactobacillus murinus	1	-20	83.33	54	1
4.49904e+06	M5NR	Bacteria	Firmicutes	Bacilli	Lactobacillales	Lactobacillaceae	Lactobacillus	Lactobacillus oris	11	-12.69	66	54.74	11
4.50042e+06	M5NR	Bacteria	Firmicutes	Bacilli	Lactobacillales	Lactobacillaceae	Lactobacillus	Lactobacillus oris	4	-13.2	67.42	52.4	4
4.49679e+06	M5NR	Bacteria	Firmicutes	Bacilli	Lactobacillales	Lactobacillaceae	Lactobacillus	Lactobacillus oris	1	-17	65.67	67	1
4.50331e+06	M5NR	Bacteria	Firmicutes	Bacilli	Lactobacillales	Lactobacillaceae	Lactobacillus	Lactobacillus parabuchneri	1	-16	66.67	63	1
4.5011e+06	M5NR	Bacteria	Firmicutes	Bacilli	Lactobacillales	Lactobacillaceae	Lactobacillus	Lactobacillus paracasei	1	-16	65.57	61	1
4.50042e+06	M5NR	Bacteria	Firmicutes	Bacilli	Lactobacillales	Lactobacillaceae	Lactobacillus	Lactobacillus paracasei	1	-12	62.75	51	1
4.49683e+06	M5NR	Bacteria	Firmicutes	Bacilli	Lactobacillales	Lactobacillaceae	Lactobacillus	Lactobacillus pentosus	1	-22	80.33	61	1
4.5033e+06	M5NR	Bacteria	Firmicutes	Bacilli	Lactobacillales	Lactobacillaceae	Lactobacillus	Lactobacillus pentosus	1	-23	65.79	76	1
4.5011e+06	M5NR	Bacteria	Firmicutes	Bacilli	Lactobacillales	Lactobacillaceae	Lactobacillus	Lactobacillus plantarum	30	-13.61	72.2	52.69	30
4.5033e+06	M5NR	Bacteria	Firmicutes	Bacilli	Lactobacillales	Lactobacillaceae	Lactobacillus	Lactobacillus plantarum	30	-11.48	66.05	53.26	30
4.5033e+06	M5NR	Bacteria	Firmicutes	Bacilli	Lactobacillales	Lactobacillaceae	Lactobacillus	Lactobacillus plantarum	3	-12	64.2	54.5	1
4.49904e+06	M5NR	Bacteria	Firmicutes	Bacilli	Lactobacillales	Lactobacillaceae	Lactobacillus	Lactobacillus plantarum	1	-20	73.77	61	1
4.49679e+06	M5NR	Bacteria	Firmicutes	Bacilli	Lactobacillales	Lactobacillaceae	Lactobacillus	Lactobacillus plantarum	3	-17.89	81.92	54.6	3
4.5011e+06	M5NR	Bacteria	Firmicutes	Bacilli	Lactobacillales	Lactobacillaceae	Lactobacillus	Lactobacillus pontis	1	-22	68.92	74	1
4.5033e+06	M5NR	Bacteria	Firmicutes	Bacilli	Lactobacillales	Lactobacillaceae	Lactobacillus	Lactobacillus reuteri	5	-13	69.28	50.2	5
4.5033e+06	M5NR	Bacteria	Firmicutes	Bacilli	Lactobacillales	Lactobacillaceae	Lactobacillus	Lactobacillus reuteri	4	-16.75	72.49	57.5	4
4.49904e+06	M5NR	Bacteria	Firmicutes	Bacilli	Lactobacillales	Lactobacillaceae	Lactobacillus	Lactobacillus reuteri	2	-18.5	66.34	63	2
4.49672e+06	M5NR	Bacteria	Firmicutes	Bacilli	Lactobacillales	Lactobacillaceae	Lactobacillus	Lactobacillus reuteri	2	-19.5	74.31	59	2
4.4968e+06	M5NR	Bacteria	Firmicutes	Bacilli	Lactobacillales	Lactobacillaceae	Lactobacillus	Lactobacillus reuteri	9	-14.41	68.92	54.62	9
4.5033e+06	M5NR	Bacteria	Firmicutes	Bacilli	Lactobacillales	Lactobacillaceae	Lactobacillus	Lactobacillus rhamnosus	2	-18	66.63	70.5	2
4.5068e+06	M5NR	Bacteria	Firmicutes	Bacilli	Lactobacillales	Lactobacillaceae	Lactobacillus	Lactobacillus rhamnosus	4	-10.83	63.52	51.54	4
4.5033e+06	M5NR	Bacteria	Firmicutes	Bacilli	Lactobacillales	Lactobacillaceae	Lactobacillus	Lactobacillus rhamnosus	7	-10.34	65.41	50	7
4.49679e+06	M5NR	Bacteria	Firmicutes	Bacilli	Lactobacillales	Lactobacillaceae	Lactobacillus	Lactobacillus rhamnosus	2	-13	64.22	57	2
4.4968e+06	M5NR	Bacteria	Firmicutes	Bacilli	Lactobacillales	Lactobacillaceae	Lactobacillus	Lactobacillus rhamnosus	8	-12.25	68.05	50.12	8
4.50043e+06	M5NR	Bacteria	Firmicutes	Bacilli	Lactobacillales	Lactobacillaceae	Lactobacillus	Lactobacillus sakei	1	-20	65.22	69	1
4.50679e+06	M5NR	Bacteria	Firmicutes	Bacilli	Lactobacillales	Lactobacillaceae	Lactobacillus	Lactobacillus sakei	3	-12.67	67.16	54	2
4.49904e+06	M5NR	Bacteria	Firmicutes	Bacilli	Lactobacillales	Lactobacillaceae	Lactobacillus	Lactobacillus sakei	1	-14	69.23	52	1
4.49904e+06	M5NR	Bacteria	Firmicutes	Bacilli	Lactobacillales	Lactobacillaceae	Lactobacillus	Lactobacillus sakei	15	-13.54	68.77	52.01	15
4.49679e+06	M5NR	Bacteria	Firmicutes	Bacilli	Lactobacillales	Lactobacillaceae	Lactobacillus	Lactobacillus sakei	4	-11.38	66.77	50.62	4
4.5033e+06	M5NR	Bacteria	Firmicutes	Bacilli	Lactobacillales	Lactobacillaceae	Lactobacillus	Lactobacillus salivarius	15	-12.57	69.64	52.67	15
4.4968e+06	M5NR	Bacteria	Firmicutes	Bacilli	Lactobacillales	Lactobacillaceae	Lactobacillus	Lactobacillus salivarius	9	-13.69	73.63	50.86	9
4.49904e+06	M5NR	Bacteria	Firmicutes	Bacilli	Lactobacillales	Lactobacillaceae	Lactobacillus	Lactobacillus salivarius	25	-13.52	69.94	52.74	25
4.50042e+06	M5NR	Bacteria	Firmicutes	Bacilli	Lactobacillales	Lactobacillaceae	Lactobacillus	Lactobacillus salivarius	17	-14.72	73.82	51.27	17
4.5033e+06	M5NR	Bacteria	Firmicutes	Bacilli	Lactobacillales	Lactobacillaceae	Lactobacillus	Lactobacillus salivarius	12	-12.43	64.69	54.31	12
4.49904e+06	M5NR	Bacteria	Firmicutes	Bacilli	Lactobacillales	Lactobacillaceae	Lactobacillus	Lactobacillus salivarius	3	-14.33	69.06	53	3
4.49679e+06	M5NR	Bacteria	Firmicutes	Bacilli	Lactobacillales	Lactobacillaceae	Lactobacillus	Lactobacillus salivarius	28	-14.69	67.52	56.36	28
4.50331e+06	M5NR	Bacteria	Firmicutes	Bacilli	Lactobacillales	Lactobacillaceae	Lactobacillus	Lactobacillus sanfranciscensis	1	-25	72.15	79	1
4.49803e+06	M5NR	Bacteria	Firmicutes	Bacilli	Lactobacillales	Lactobacillaceae	Lactobacillus	Lactobacillus sanfranciscensis	1	-10	62	50	1
4.5033e+06	M5NR	Bacteria	Firmicutes	Bacilli	Lactobacillales	Lactobacillaceae	Lactobacillus	Lactobacillus sanfranciscensis	1	-18	68.25	63	1
4.50331e+06	M5NR	Bacteria	Firmicutes	Bacilli	Lactobacillales	Lactobacillaceae	Lactobacillus	Lactobacillus sanfranciscensis	2	-19	83.93	56	2
4.49689e+06	M5NR	Bacteria	Firmicutes	Bacilli	Lactobacillales	Lactobacillaceae	Lactobacillus	Lactobacillus sanfranciscensis	1	-16	75	56	1
4.5033e+06	M5NR	Bacteria	Firmicutes	Bacilli	Lactobacillales	Lactobacillaceae	Lactobacillus	Lactobacillus sanfranciscensis	2	-15	78.08	50.5	2
4.49905e+06	M5NR	Bacteria	Firmicutes	Bacilli	Lactobacillales	Lactobacillaceae	Lactobacillus	Lactobacillus sanfranciscensis	1	-17	64.71	68	1
4.5033e+06	M5NR	Bacteria	Firmicutes	Bacilli	Lactobacillales	Lactobacillaceae	Lactobacillus	Lactobacillus sanfranciscensis	2	-13	64.09	55.75	2
4.5046e+06	M5NR	Bacteria	Firmicutes	Bacilli	Lactobacillales	Lactobacillaceae	Lactobacillus	Lactobacillus sanfranciscensis	2	-18	75.57	58.5	2
4.50471e+06	M5NR	Bacteria	Firmicutes	Bacilli	Lactobacillales	Lactobacillaceae	Lactobacillus	Lactobacillus sanfranciscensis	2	-11.5	62.58	53.5	2
4.5033e+06	M5NR	Bacteria	Firmicutes	Bacilli	Lactobacillales	Lactobacillaceae	Lactobacillus	Lactobacillus sanfranciscensis	4	-17	71.91	56.67	4
4.50331e+06	M5NR	Bacteria	Firmicutes	Bacilli	Lactobacillales	Lactobacillaceae	Lactobacillus	Lactobacillus satsumensis	1	-20	78.18	55	1
4.4968e+06	M5NR	Bacteria	Firmicutes	Bacilli	Lactobacillales	Lactobacillaceae	Lactobacillus	Lactobacillus sharpeae	1	-18	75.44	57	1
4.49904e+06	M5NR	Bacteria	Firmicutes	Bacilli	Lactobacillales	Lactobacillaceae	Lactobacillus	Lactobacillus similis	1	-18	71.67	60	1
4.49904e+06	M5NR	Bacteria	Firmicutes	Bacilli	Lactobacillales	Lactobacillaceae	Lactobacillus	Lactobacillus similis	1	-19	69.57	69	1
4.5033e+06	M5NR	Bacteria	Firmicutes	Bacilli	Lactobacillales	Lactobacillaceae	Lactobacillus	Lactobacillus taiwanensis	1	-11	60.78	51	1
4.5033e+06	M5NR	Bacteria	Firmicutes	Bacilli	Lactobacillales	Lactobacillaceae	Lactobacillus	Lactobacillus ultunensis	21	-12.88	69.34	51.22	21
4.49679e+06	M5NR	Bacteria	Firmicutes	Bacilli	Lactobacillales	Lactobacillaceae	Lactobacillus	Lactobacillus vaginalis	3	-15.5	70.42	58.38	3
4.5033e+06	M5NR	Bacteria	Firmicutes	Bacilli	Lactobacillales	Lactobacillaceae	Lactobacillus	Lactobacillus vaginalis	9	-14.2	66.19	56.28	9
4.5011e+06	M5NR	Bacteria	Firmicutes	Bacilli	Lactobacillales	Lactobacillaceae	Paralactobacillus	Paralactobacillus selangorensis	1	-14	66.04	53	1
4.50471e+06	M5NR	Bacteria	Firmicutes	Bacilli	Lactobacillales	Lactobacillaceae	Pediococcus	Pediococcus acidilactici	1	-23	100	53	1
4.49679e+06	M5NR	Bacteria	Firmicutes	Bacilli	Lactobacillales	Lactobacillaceae	Pediococcus	Pediococcus acidilactici	1	-18	65.62	64	1
4.5046e+06	M5NR	Bacteria	Firmicutes	Bacilli	Lactobacillales	Lactobacillaceae	Pediococcus	Pediococcus acidilactici	1	-34	93.33	75	1
4.5033e+06	M5NR	Bacteria	Firmicutes	Bacilli	Lactobacillales	Lactobacillaceae	Pediococcus	Pediococcus acidilactici	2	-21	93.97	52.5	2
4.49803e+06	M5NR	Bacteria	Firmicutes	Bacilli	Lactobacillales	Lactobacillaceae	Pediococcus	Pediococcus acidilactici	1	-20	98.04	51	1
4.49904e+06	M5NR	Bacteria	Firmicutes	Bacilli	Lactobacillales	Lactobacillaceae	Pediococcus	Pediococcus damnosus	1	-20	75.41	61	1
4.50094e+06	M5NR	Bacteria	Firmicutes	Bacilli	Lactobacillales	Lactobacillaceae	Pediococcus	Pediococcus damnosus	1	-21	75	64	1
4.50471e+06	M5NR	Bacteria	Firmicutes	Bacilli	Lactobacillales	Lactobacillaceae	Pediococcus	Pediococcus damnosus	1	-17	60.29	68	1
4.49803e+06	M5NR	Bacteria	Firmicutes	Bacilli	Lactobacillales	Lactobacillaceae	Pediococcus	Pediococcus parvulus	1	-18	74.58	59	1
4.49904e+06	M5NR	Bacteria	Firmicutes	Bacilli	Lactobacillales	Lactobacillaceae	Pediococcus	Pediococcus pentosaceus	1	-19	76.12	67	1
4.5033e+06	M5NR	Bacteria	Firmicutes	Bacilli	Lactobacillales	Lactobacillaceae	Pediococcus	Pediococcus pentosaceus	3	-14	69.55	52.25	3
4.50042e+06	M5NR	Bacteria	Firmicutes	Bacilli	Lactobacillales	Lactobacillaceae	Pediococcus	Pediococcus pentosaceus	1	-11	62.5	56	1
4.50043e+06	M5NR	Bacteria	Firmicutes	Bacilli	Lactobacillales	Lactobacillaceae	Pediococcus	Pediococcus pentosaceus	1	-18	68.33	60	1
4.50094e+06	M5NR	Bacteria	Firmicutes	Bacilli	Lactobacillales	Lactobacillaceae	Pediococcus	Pediococcus pentosaceus	1	-27	70	80	1
4.49679e+06	M5NR	Bacteria	Firmicutes	Bacilli	Lactobacillales	Lactobacillaceae	Pediococcus	Pediococcus pentosaceus	1	-14	74.51	51	1
4.5033e+06	M5NR	Bacteria	Firmicutes	Bacilli	Lactobacillales	Lactobacillaceae	Pediococcus	Pediococcus siamensis	1	-27	76.32	76	1
4.5011e+06	M5NR	Bacteria	Firmicutes	Bacilli	Lactobacillales	Leuconostocaceae	Fructobacillus	Fructobacillus ficulneus	1	-14	71.15	52	1
4.50464e+06	M5NR	Bacteria	Firmicutes	Bacilli	Lactobacillales	Leuconostocaceae	Fructobacillus	Fructobacillus fructosus	1	-26	79.1	67	1
4.50331e+06	M5NR	Bacteria	Firmicutes	Bacilli	Lactobacillales	Leuconostocaceae	Fructobacillus	Fructobacillus fructosus	1	-11	63.33	60	1
4.50094e+06	M5NR	Bacteria	Firmicutes	Bacilli	Lactobacillales	Leuconostocaceae	Fructobacillus	Fructobacillus pseudoficulneus	1	-16	66.67	57	1
4.50042e+06	M5NR	Bacteria	Firmicutes	Bacilli	Lactobacillales	Leuconostocaceae	Leuconostoc	Leuconostoc carnosum	1	-10	64.15	53	1
4.49803e+06	M5NR	Bacteria	Firmicutes	Bacilli	Lactobacillales	Leuconostocaceae	Leuconostoc	Leuconostoc carnosum	1	-18	80.36	56	1
4.50086e+06	M5NR	Bacteria	Firmicutes	Bacilli	Lactobacillales	Leuconostocaceae	Leuconostoc	Leuconostoc citreum	1	-18	94	50	1
4.49904e+06	M5NR	Bacteria	Firmicutes	Bacilli	Lactobacillales	Leuconostocaceae	Leuconostoc	Leuconostoc citreum	3	-22	88	56.67	3
4.49683e+06	M5NR	Bacteria	Firmicutes	Bacilli	Lactobacillales	Leuconostocaceae	Leuconostoc	Leuconostoc citreum	7	-18.38	91.24	50.5	5
4.5033e+06	M5NR	Bacteria	Firmicutes	Bacilli	Lactobacillales	Leuconostocaceae	Leuconostoc	Leuconostoc citreum	1	-10.5	60.32	54	1
4.5011e+06	M5NR	Bacteria	Firmicutes	Bacilli	Lactobacillales	Leuconostocaceae	Leuconostoc	Leuconostoc citreum	1	-37	98.67	75	1
4.49689e+06	M5NR	Bacteria	Firmicutes	Bacilli	Lactobacillales	Leuconostocaceae	Leuconostoc	Leuconostoc citreum	3	-22	83.16	64.67	3
4.49904e+06	M5NR	Bacteria	Firmicutes	Bacilli	Lactobacillales	Leuconostocaceae	Leuconostoc	Leuconostoc citreum	2	-19	80.84	56	2
4.5011e+06	M5NR	Bacteria	Firmicutes	Bacilli	Lactobacillales	Leuconostocaceae	Leuconostoc	Leuconostoc citreum	2	-27.5	88.34	68	2
4.50094e+06	M5NR	Bacteria	Firmicutes	Bacilli	Lactobacillales	Leuconostocaceae	Leuconostoc	Leuconostoc citreum	1	-31	100	64	1
4.49904e+06	M5NR	Bacteria	Firmicutes	Bacilli	Lactobacillales	Leuconostocaceae	Leuconostoc	Leuconostoc citreum	1	-29	96.97	66	1
4.49904e+06	M5NR	Bacteria	Firmicutes	Bacilli	Lactobacillales	Leuconostocaceae	Leuconostoc	Leuconostoc citreum	2	-29.5	86.73	75	2
4.50043e+06	M5NR	Bacteria	Firmicutes	Bacilli	Lactobacillales	Leuconostocaceae	Leuconostoc	Leuconostoc citreum	1	-26	96.67	60	1
4.49803e+06	M5NR	Bacteria	Firmicutes	Bacilli	Lactobacillales	Leuconostocaceae	Leuconostoc	Leuconostoc citreum	1	-16	71.7	53	1
4.5033e+06	M5NR	Bacteria	Firmicutes	Bacilli	Lactobacillales	Leuconostocaceae	Leuconostoc	Leuconostoc gasicomitatum	10	-9.62	60.97	51.99	10
4.49679e+06	M5NR	Bacteria	Firmicutes	Bacilli	Lactobacillales	Leuconostocaceae	Leuconostoc	Leuconostoc gasicomitatum	8	-17.94	80.98	53.7	8
4.49679e+06	M5NR	Bacteria	Firmicutes	Bacilli	Lactobacillales	Leuconostocaceae	Leuconostoc	Leuconostoc gasicomitatum	7	-15.58	70.44	58.05	7
4.49679e+06	M5NR	Bacteria	Firmicutes	Bacilli	Lactobacillales	Leuconostocaceae	Leuconostoc	Leuconostoc kimchii	12	-16.01	73.74	54.23	12
4.49679e+06	M5NR	Bacteria	Firmicutes	Bacilli	Lactobacillales	Leuconostocaceae	Leuconostoc	Leuconostoc kimchii	4	-24.12	89.96	61.92	4
4.5011e+06	M5NR	Bacteria	Firmicutes	Bacilli	Lactobacillales	Leuconostocaceae	Leuconostoc	Leuconostoc lactis	1	-20	84.21	57	1
4.50042e+06	M5NR	Bacteria	Firmicutes	Bacilli	Lactobacillales	Leuconostocaceae	Leuconostoc	Leuconostoc lactis	1	-25	91.53	59	1
4.49904e+06	M5NR	Bacteria	Firmicutes	Bacilli	Lactobacillales	Leuconostocaceae	Leuconostoc	Leuconostoc lactis	1	-25	83.33	66	1
4.49672e+06	M5NR	Bacteria	Firmicutes	Bacilli	Lactobacillales	Leuconostocaceae	Leuconostoc	Leuconostoc lactis	1	-23	100	52	1
4.5033e+06	M5NR	Bacteria	Firmicutes	Bacilli	Lactobacillales	Leuconostocaceae	Leuconostoc	Leuconostoc mesenteroides	1	-17	60	70	1
4.5011e+06	M5NR	Bacteria	Firmicutes	Bacilli	Lactobacillales	Leuconostocaceae	Leuconostoc	Leuconostoc mesenteroides	1	-15	84.31	51	1
4.49905e+06	M5NR	Bacteria	Firmicutes	Bacilli	Lactobacillales	Leuconostocaceae	Leuconostoc	Leuconostoc mesenteroides	5	-21.62	84.38	57.5	5
4.50043e+06	M5NR	Bacteria	Firmicutes	Bacilli	Lactobacillales	Leuconostocaceae	Leuconostoc	Leuconostoc mesenteroides	1	-12	61.54	52	1
4.5033e+06	M5NR	Bacteria	Firmicutes	Bacilli	Lactobacillales	Leuconostocaceae	Leuconostoc	Leuconostoc mesenteroides	1	-12	66.67	57	1
4.49904e+06	M5NR	Bacteria	Firmicutes	Bacilli	Lactobacillales	Leuconostocaceae	Leuconostoc	Leuconostoc mesenteroides	1	-34	85.9	78	1
4.50044e+06	M5NR	Bacteria	Firmicutes	Bacilli	Lactobacillales	Leuconostocaceae	Leuconostoc	Leuconostoc mesenteroides	3	-17.75	80.22	54.75	2
4.49683e+06	M5NR	Bacteria	Firmicutes	Bacilli	Lactobacillales	Leuconostocaceae	Leuconostoc	Leuconostoc mesenteroides	3	-16.25	72.97	56	3
4.50464e+06	M5NR	Bacteria	Firmicutes	Bacilli	Lactobacillales	Leuconostocaceae	Leuconostoc	Leuconostoc mesenteroides	2	-13.5	62.75	56.5	2
4.50042e+06	M5NR	Bacteria	Firmicutes	Bacilli	Lactobacillales	Leuconostocaceae	Leuconostoc	Leuconostoc mesenteroides	1	-17	62.5	64	1
4.50331e+06	M5NR	Bacteria	Firmicutes	Bacilli	Lactobacillales	Leuconostocaceae	Leuconostoc	Leuconostoc mesenteroides	4	-12.67	66.26	53.33	1
4.4968e+06	M5NR	Bacteria	Firmicutes	Bacilli	Lactobacillales	Leuconostocaceae	Leuconostoc	Leuconostoc mesenteroides	11	-15.98	78.44	54.48	11
4.5011e+06	M5NR	Bacteria	Firmicutes	Bacilli	Lactobacillales	Leuconostocaceae	Leuconostoc	Leuconostoc mesenteroides	1	-12	64.71	51	1
4.5011e+06	M5NR	Bacteria	Firmicutes	Bacilli	Lactobacillales	Leuconostocaceae	Leuconostoc	Leuconostoc mesenteroides	2	-11.5	74.02	52	2
4.5033e+06	M5NR	Bacteria	Firmicutes	Bacilli	Lactobacillales	Leuconostocaceae	Leuconostoc	Leuconostoc mesenteroides	2	-10.5	64.64	51	2
4.50679e+06	M5NR	Bacteria	Firmicutes	Bacilli	Lactobacillales	Leuconostocaceae	Leuconostoc	Leuconostoc mesenteroides	2	-12.5	67.3	53.5	1
4.50094e+06	M5NR	Bacteria	Firmicutes	Bacilli	Lactobacillales	Leuconostocaceae	Leuconostoc	Leuconostoc mesenteroides	5	-14.6	73.08	54	3
4.50094e+06	M5NR	Bacteria	Firmicutes	Bacilli	Lactobacillales	Leuconostocaceae	Leuconostoc	Leuconostoc mesenteroides	2	-13.5	62.94	58	1
4.49688e+06	M5NR	Bacteria	Firmicutes	Bacilli	Lactobacillales	Leuconostocaceae	Leuconostoc	Leuconostoc mesenteroides	1	-19	64.71	68	1
4.50471e+06	M5NR	Bacteria	Firmicutes	Bacilli	Lactobacillales	Leuconostocaceae	Leuconostoc	Leuconostoc mesenteroides	2	-13.5	66.55	58	1
4.49803e+06	M5NR	Bacteria	Firmicutes	Bacilli	Lactobacillales	Leuconostocaceae	Leuconostoc	Leuconostoc mesenteroides	3	-20	81.46	59	2
4.5033e+06	M5NR	Bacteria	Firmicutes	Bacilli	Lactobacillales	Leuconostocaceae	Leuconostoc	Leuconostoc mesenteroides	1	-14	71.7	53	1
4.50042e+06	M5NR	Bacteria	Firmicutes	Bacilli	Lactobacillales	Leuconostocaceae	Leuconostoc	Leuconostoc mesenteroides	3	-18.5	73.7	61	2
4.49672e+06	M5NR	Bacteria	Firmicutes	Bacilli	Lactobacillales	Leuconostocaceae	Leuconostoc	Leuconostoc mesenteroides	18	-17.5	83.29	52.25	18
4.49803e+06	M5NR	Bacteria	Firmicutes	Bacilli	Lactobacillales	Leuconostocaceae	Leuconostoc	Leuconostoc mesenteroides	1	-14	75.47	53	1
4.49679e+06	M5NR	Bacteria	Firmicutes	Bacilli	Lactobacillales	Leuconostocaceae	Leuconostoc	Leuconostoc mesenteroides	4	-16.12	80.21	53.44	4
4.49679e+06	M5NR	Bacteria	Firmicutes	Bacilli	Lactobacillales	Leuconostocaceae	Leuconostoc	Leuconostoc mesenteroides	19	-20.89	84.19	57.64	19
4.50331e+06	M5NR	Bacteria	Firmicutes	Bacilli	Lactobacillales	Leuconostocaceae	Leuconostoc	Leuconostoc pseudomesenteroides	1	-10	64.71	51	1
4.50464e+06	M5NR	Bacteria	Firmicutes	Bacilli	Lactobacillales	Leuconostocaceae	Leuconostoc	Leuconostoc pseudomesenteroides	1	-30	97.1	69	1
4.5011e+06	M5NR	Bacteria	Firmicutes	Bacilli	Lactobacillales	Leuconostocaceae	Leuconostoc	Leuconostoc pseudomesenteroides	1	-19	87.04	54	1
4.5068e+06	M5NR	Bacteria	Firmicutes	Bacilli	Lactobacillales	Leuconostocaceae	Oenococcus	Oenococcus oeni	1	-12	60.71	56	1
4.50331e+06	M5NR	Bacteria	Firmicutes	Bacilli	Lactobacillales	Leuconostocaceae	Oenococcus	Oenococcus oeni	1	-20	84.48	58	1
4.5011e+06	M5NR	Bacteria	Firmicutes	Bacilli	Lactobacillales	Leuconostocaceae	Oenococcus	Oenococcus oeni	2	-13	72.64	53	1
4.50094e+06	M5NR	Bacteria	Firmicutes	Bacilli	Lactobacillales	Leuconostocaceae	Oenococcus	Oenococcus oeni	3	-25	85.92	66.67	2
4.49904e+06	M5NR	Bacteria	Firmicutes	Bacilli	Lactobacillales	Leuconostocaceae	Oenococcus	Oenococcus oeni	2	-17	78.92	55.25	2
4.49904e+06	M5NR	Bacteria	Firmicutes	Bacilli	Lactobacillales	Leuconostocaceae	Oenococcus	Oenococcus oeni	2	-14.5	66.56	56	2
4.49905e+06	M5NR	Bacteria	Firmicutes	Bacilli	Lactobacillales	Leuconostocaceae	Oenococcus	Oenococcus oeni	6	-11.33	68.71	50	6
4.49679e+06	M5NR	Bacteria	Firmicutes	Bacilli	Lactobacillales	Leuconostocaceae	Oenococcus	Oenococcus oeni	1	-21	74.29	70	1
4.50042e+06	M5NR	Bacteria	Firmicutes	Bacilli	Lactobacillales	Leuconostocaceae	Oenococcus	Oenococcus oeni	2	-12	65.51	51	2
4.50044e+06	M5NR	Bacteria	Firmicutes	Bacilli	Lactobacillales	Leuconostocaceae	Oenococcus	Oenococcus oeni	1	-22	81.03	58	1
4.50042e+06	M5NR	Bacteria	Firmicutes	Bacilli	Lactobacillales	Leuconostocaceae	Oenococcus	Oenococcus oeni	3	-22.83	72.74	68.5	3
4.5033e+06	M5NR	Bacteria	Firmicutes	Bacilli	Lactobacillales	Leuconostocaceae	Oenococcus	Oenococcus oeni	1	-16	63.77	69	1
4.49904e+06	M5NR	Bacteria	Firmicutes	Bacilli	Lactobacillales	Leuconostocaceae	Weissella	Weissella confusa	1	-17	76.36	55	1
4.5033e+06	M5NR	Bacteria	Firmicutes	Bacilli	Lactobacillales	Leuconostocaceae	Weissella	Weissella confusa	1	-10	62.96	54	1
4.50042e+06	M5NR	Bacteria	Firmicutes	Bacilli	Lactobacillales	Leuconostocaceae	Weissella	Weissella ghanensis	1	-12	61.4	57	1
4.49904e+06	M5NR	Bacteria	Firmicutes	Bacilli	Lactobacillales	Leuconostocaceae	Weissella	Weissella hellenica	1	-15	75.86	58	1
4.5011e+06	M5NR	Bacteria	Firmicutes	Bacilli	Lactobacillales	Leuconostocaceae	Weissella	Weissella kandleri	2	-26.5	75.27	74.25	2
4.5011e+06	M5NR	Bacteria	Firmicutes	Bacilli	Lactobacillales	Leuconostocaceae	Weissella	Weissella paramesenteroides	1	-15	64.18	67	1
4.50086e+06	M5NR	Bacteria	Firmicutes	Bacilli	Lactobacillales	Leuconostocaceae	Weissella	Weissella paramesenteroides	1	-17	66.1	59	1
4.49803e+06	M5NR	Bacteria	Firmicutes	Bacilli	Lactobacillales	Leuconostocaceae	Weissella	Weissella paramesenteroides	1	-23	86.89	61	1
4.49679e+06	M5NR	Bacteria	Firmicutes	Bacilli	Lactobacillales	Leuconostocaceae	Weissella	Weissella paramesenteroides	1	-21	71.21	66	1
4.50044e+06	M5NR	Bacteria	Firmicutes	Bacilli	Lactobacillales	Streptococcaceae	Lactococcus	Lactococcus garvieae	1	-18	66.67	60	1
4.49905e+06	M5NR	Bacteria	Firmicutes	Bacilli	Lactobacillales	Streptococcaceae	Lactococcus	Lactococcus lactis	1	-18	73.44	64	1
4.5033e+06	M5NR	Bacteria	Firmicutes	Bacilli	Lactobacillales	Streptococcaceae	Lactococcus	Lactococcus lactis	1	-13	65.38	52	1
4.5011e+06	M5NR	Bacteria	Firmicutes	Bacilli	Lactobacillales	Streptococcaceae	Lactococcus	Lactococcus lactis	1	-12	60.32	63	1
4.5033e+06	M5NR	Bacteria	Firmicutes	Bacilli	Lactobacillales	Streptococcaceae	Lactococcus	Lactococcus lactis	12	-18.64	72.9	60.3	12
4.50679e+06	M5NR	Bacteria	Firmicutes	Bacilli	Lactobacillales	Streptococcaceae	Lactococcus	Lactococcus lactis	1	-11	61.54	52	1
4.50042e+06	M5NR	Bacteria	Firmicutes	Bacilli	Lactobacillales	Streptococcaceae	Lactococcus	Lactococcus lactis	2	-13.5	67.99	50.5	1
4.49904e+06	M5NR	Bacteria	Firmicutes	Bacilli	Lactobacillales	Streptococcaceae	Lactococcus	Lactococcus lactis	1	-17.33	76.67	50	1
4.50471e+06	M5NR	Bacteria	Firmicutes	Bacilli	Lactobacillales	Streptococcaceae	Lactococcus	Lactococcus lactis	6	-14.13	75.59	51.47	6
4.50464e+06	M5NR	Bacteria	Firmicutes	Bacilli	Lactobacillales	Streptococcaceae	Lactococcus	Lactococcus lactis	2	-18	70.24	62	2
4.50094e+06	M5NR	Bacteria	Firmicutes	Bacilli	Lactobacillales	Streptococcaceae	Lactococcus	Lactococcus lactis	4	-15.34	68.06	59.66	4
4.5033e+06	M5NR	Bacteria	Firmicutes	Bacilli	Lactobacillales	Streptococcaceae	Lactococcus	Lactococcus lactis	2	-12.33	63.56	52.67	2
4.50331e+06	M5NR	Bacteria	Firmicutes	Bacilli	Lactobacillales	Streptococcaceae	Lactococcus	Lactococcus lactis	1	-10	62	50	1
4.49688e+06	M5NR	Bacteria	Firmicutes	Bacilli	Lactobacillales	Streptococcaceae	Lactococcus	Lactococcus lactis	3	-18.25	72.06	60.5	2
4.50044e+06	M5NR	Bacteria	Firmicutes	Bacilli	Lactobacillales	Streptococcaceae	Lactococcus	Lactococcus lactis	1	-12	62.75	51	1
4.49904e+06	M5NR	Bacteria	Firmicutes	Bacilli	Lactobacillales	Streptococcaceae	Lactococcus	Lactococcus lactis	7	-11.1	65.91	50.75	7
4.49679e+06	M5NR	Bacteria	Firmicutes	Bacilli	Lactobacillales	Streptococcaceae	Lactococcus	Lactococcus lactis	6	-17.17	76.88	52.75	6
4.49679e+06	M5NR	Bacteria	Firmicutes	Bacilli	Lactobacillales	Streptococcaceae	Lactococcus	Lactococcus lactis	13	-13.99	69.42	55.99	13
4.49904e+06	M5NR	Bacteria	Firmicutes	Bacilli	Lactobacillales	Streptococcaceae	Lactococcus	Lactococcus lactis	1	-12	68.63	51	1
4.49904e+06	M5NR	Bacteria	Firmicutes	Bacilli	Lactobacillales	Streptococcaceae	Lactococcus	Lactococcus lactis	3	-21.25	74.09	66.75	3
4.49904e+06	M5NR	Bacteria	Firmicutes	Bacilli	Lactobacillales	Streptococcaceae	Lactococcus	Lactococcus lactis	3	-22	63.51	74	1
4.5033e+06	M5NR	Bacteria	Firmicutes	Bacilli	Lactobacillales	Streptococcaceae	Lactococcus	Lactococcus lactis	24	-12.21	68.94	51.51	24
4.50042e+06	M5NR	Bacteria	Firmicutes	Bacilli	Lactobacillales	Streptococcaceae	Lactococcus	Lactococcus lactis	1	-18	66.1	59	1
4.5033e+06	M5NR	Bacteria	Firmicutes	Bacilli	Lactobacillales	Streptococcaceae	Streptococcus	Streptococcus agalactiae	29	-12.61	68.11	51.99	29
4.49679e+06	M5NR	Bacteria	Firmicutes	Bacilli	Lactobacillales	Streptococcaceae	Streptococcus	Streptococcus agalactiae	7	-20.22	79.37	60.37	7
4.49904e+06	M5NR	Bacteria	Firmicutes	Bacilli	Lactobacillales	Streptococcaceae	Streptococcus	Streptococcus agalactiae	9	-13.82	73.46	52.18	9
4.49904e+06	M5NR	Bacteria	Firmicutes	Bacilli	Lactobacillales	Streptococcaceae	Streptococcus	Streptococcus alactolyticus	1	-21	71.01	69	1
4.5033e+06	M5NR	Bacteria	Firmicutes	Bacilli	Lactobacillales	Streptococcaceae	Streptococcus	Streptococcus anginosus	1	-25	79.73	74	1
4.5033e+06	M5NR	Bacteria	Firmicutes	Bacilli	Lactobacillales	Streptococcaceae	Streptococcus	Streptococcus anginosus	1	-14	61.67	60	1
4.49679e+06	M5NR	Bacteria	Firmicutes	Bacilli	Lactobacillales	Streptococcaceae	Streptococcus	Streptococcus anginosus	1	-25	72.37	76	1
4.5033e+06	M5NR	Bacteria	Firmicutes	Bacilli	Lactobacillales	Streptococcaceae	Streptococcus	Streptococcus anginosus	9	-12.15	66.61	52.36	9
4.50044e+06	M5NR	Bacteria	Firmicutes	Bacilli	Lactobacillales	Streptococcaceae	Streptococcus	Streptococcus australis	1	-12	60.71	56	1
4.50043e+06	M5NR	Bacteria	Firmicutes	Bacilli	Lactobacillales	Streptococcaceae	Streptococcus	Streptococcus australis	2	-13	70.72	51.5	2
4.5033e+06	M5NR	Bacteria	Firmicutes	Bacilli	Lactobacillales	Streptococcaceae	Streptococcus	Streptococcus australis	4	-19.5	65.99	71.5	4
4.50042e+06	M5NR	Bacteria	Firmicutes	Bacilli	Lactobacillales	Streptococcaceae	Streptococcus	Streptococcus canis	1	-20	61.64	73	1
4.5033e+06	M5NR	Bacteria	Firmicutes	Bacilli	Lactobacillales	Streptococcaceae	Streptococcus	Streptococcus constellatus	1	-12	70	50	1
4.49803e+06	M5NR	Bacteria	Firmicutes	Bacilli	Lactobacillales	Streptococcaceae	Streptococcus	Streptococcus constellatus	1	-18	69.64	56	1
4.50044e+06	M5NR	Bacteria	Firmicutes	Bacilli	Lactobacillales	Streptococcaceae	Streptococcus	Streptococcus cristatus	1	-14	63.16	57	1
4.50042e+06	M5NR	Bacteria	Firmicutes	Bacilli	Lactobacillales	Streptococcaceae	Streptococcus	Streptococcus cristatus	4	-9.5	61.31	51.5	4
4.4968e+06	M5NR	Bacteria	Firmicutes	Bacilli	Lactobacillales	Streptococcaceae	Streptococcus	Streptococcus cristatus	7	-12.86	64.41	52.14	7
4.49679e+06	M5NR	Bacteria	Firmicutes	Bacilli	Lactobacillales	Streptococcaceae	Streptococcus	Streptococcus cristatus	1	-19	62.5	72	1
4.4968e+06	M5NR	Bacteria	Firmicutes	Bacilli	Lactobacillales	Streptococcaceae	Streptococcus	Streptococcus downei	8	-13	70.83	51.44	8
4.5033e+06	M5NR	Bacteria	Firmicutes	Bacilli	Lactobacillales	Streptococcaceae	Streptococcus	Streptococcus dysgalactiae	5	-13.5	63.76	58.33	5
4.5033e+06	M5NR	Bacteria	Firmicutes	Bacilli	Lactobacillales	Streptococcaceae	Streptococcus	Streptococcus dysgalactiae	4	-11.25	64.99	50.5	4
4.5011e+06	M5NR	Bacteria	Firmicutes	Bacilli	Lactobacillales	Streptococcaceae	Streptococcus	Streptococcus dysgalactiae	22	-14.7	72.36	55.65	22
4.50044e+06	M5NR	Bacteria	Firmicutes	Bacilli	Lactobacillales	Streptococcaceae	Streptococcus	Streptococcus dysgalactiae	1	-23	80	65	1
4.49904e+06	M5NR	Bacteria	Firmicutes	Bacilli	Lactobacillales	Streptococcaceae	Streptococcus	Streptococcus dysgalactiae	7	-14	72.72	50.38	7
4.50042e+06	M5NR	Bacteria	Firmicutes	Bacilli	Lactobacillales	Streptococcaceae	Streptococcus	Streptococcus dysgalactiae	3	-13.33	65.22	53.67	3
4.50043e+06	M5NR	Bacteria	Firmicutes	Bacilli	Lactobacillales	Streptococcaceae	Streptococcus	Streptococcus dysgalactiae	12	-10.2	62.69	51.56	12
4.49679e+06	M5NR	Bacteria	Firmicutes	Bacilli	Lactobacillales	Streptococcaceae	Streptococcus	Streptococcus dysgalactiae	5	-18.93	81.52	56.13	5
4.50042e+06	M5NR	Bacteria	Firmicutes	Bacilli	Lactobacillales	Streptococcaceae	Streptococcus	Streptococcus dysgalactiae	1	-15	64.41	59	1
4.5011e+06	M5NR	Bacteria	Firmicutes	Bacilli	Lactobacillales	Streptococcaceae	Streptococcus	Streptococcus dysgalactiae	2	-25.75	79.43	74.75	2
4.50679e+06	M5NR	Bacteria	Firmicutes	Bacilli	Lactobacillales	Streptococcaceae	Streptococcus	Streptococcus dysgalactiae	1	-14	73.08	52	1
4.5068e+06	M5NR	Bacteria	Firmicutes	Bacilli	Lactobacillales	Streptococcaceae	Streptococcus	Streptococcus dysgalactiae	5	-14.8	64.89	60.7	5
4.5011e+06	M5NR	Bacteria	Firmicutes	Bacilli	Lactobacillales	Streptococcaceae	Streptococcus	Streptococcus entericus	1	-27	71.43	77	1
4.5011e+06	M5NR	Bacteria	Firmicutes	Bacilli	Lactobacillales	Streptococcaceae	Streptococcus	Streptococcus entericus	1	-25	80.6	67	1
4.49688e+06	M5NR	Bacteria	Firmicutes	Bacilli	Lactobacillales	Streptococcaceae	Streptococcus	Streptococcus entericus	1	-16	61.76	68	1
4.49803e+06	M5NR	Bacteria	Firmicutes	Bacilli	Lactobacillales	Streptococcaceae	Streptococcus	Streptococcus entericus	1	-23	73.91	69	1
4.50042e+06	M5NR	Bacteria	Firmicutes	Bacilli	Lactobacillales	Streptococcaceae	Streptococcus	Streptococcus equi	24	-19.09	65.22	67.19	24
4.49904e+06	M5NR	Bacteria	Firmicutes	Bacilli	Lactobacillales	Streptococcaceae	Streptococcus	Streptococcus equi	31	-11.23	63.94	52.27	31
4.50094e+06	M5NR	Bacteria	Firmicutes	Bacilli	Lactobacillales	Streptococcaceae	Streptococcus	Streptococcus equi	15	-10.43	61.77	52.07	15
4.5033e+06	M5NR	Bacteria	Firmicutes	Bacilli	Lactobacillales	Streptococcaceae	Streptococcus	Streptococcus equi	7	-10.13	63.07	51.59	7
4.49672e+06	M5NR	Bacteria	Firmicutes	Bacilli	Lactobacillales	Streptococcaceae	Streptococcus	Streptococcus equi	5	-18.73	77.04	56.57	5
4.5033e+06	M5NR	Bacteria	Firmicutes	Bacilli	Lactobacillales	Streptococcaceae	Streptococcus	Streptococcus equi	16	-16.09	69.32	59.88	16
4.49679e+06	M5NR	Bacteria	Firmicutes	Bacilli	Lactobacillales	Streptococcaceae	Streptococcus	Streptococcus equi	9	-15.36	66.53	61.58	9
4.50042e+06	M5NR	Bacteria	Firmicutes	Bacilli	Lactobacillales	Streptococcaceae	Streptococcus	Streptococcus equi	6	-10.38	64.73	50.78	6
4.49679e+06	M5NR	Bacteria	Firmicutes	Bacilli	Lactobacillales	Streptococcaceae	Streptococcus	Streptococcus equi	5	-12.32	64.86	53.96	5
4.49688e+06	M5NR	Bacteria	Firmicutes	Bacilli	Lactobacillales	Streptococcaceae	Streptococcus	Streptococcus equi	4	-13	75.36	50.25	4
4.49904e+06	M5NR	Bacteria	Firmicutes	Bacilli	Lactobacillales	Streptococcaceae	Streptococcus	Streptococcus equinus	15	-11.84	64.75	52.65	15
4.4968e+06	M5NR	Bacteria	Firmicutes	Bacilli	Lactobacillales	Streptococcaceae	Streptococcus	Streptococcus equinus	4	-14.5	65.25	61.5	4
4.50043e+06	M5NR	Bacteria	Firmicutes	Bacilli	Lactobacillales	Streptococcaceae	Streptococcus	Streptococcus equinus	7	-13.28	68.12	52.93	7
4.5033e+06	M5NR	Bacteria	Firmicutes	Bacilli	Lactobacillales	Streptococcaceae	Streptococcus	Streptococcus equinus	7	-13.47	69.5	51.02	7
4.50331e+06	M5NR	Bacteria	Firmicutes	Bacilli	Lactobacillales	Streptococcaceae	Streptococcus	Streptococcus equinus	1	-33	90.28	72	1
4.5011e+06	M5NR	Bacteria	Firmicutes	Bacilli	Lactobacillales	Streptococcaceae	Streptococcus	Streptococcus equinus	2	-11	65.79	50.5	2
4.49679e+06	M5NR	Bacteria	Firmicutes	Bacilli	Lactobacillales	Streptococcaceae	Streptococcus	Streptococcus equinus	2	-19	70.13	62	2
4.49679e+06	M5NR	Bacteria	Firmicutes	Bacilli	Lactobacillales	Streptococcaceae	Streptococcus	Streptococcus gallolyticus	1	-25	78.79	66	1
4.49679e+06	M5NR	Bacteria	Firmicutes	Bacilli	Lactobacillales	Streptococcaceae	Streptococcus	Streptococcus gallolyticus	7	-14.98	71.87	51.94	7
4.5068e+06	M5NR	Bacteria	Firmicutes	Bacilli	Lactobacillales	Streptococcaceae	Streptococcus	Streptococcus gordonii	1	-14	69.81	53	1
4.49803e+06	M5NR	Bacteria	Firmicutes	Bacilli	Lactobacillales	Streptococcaceae	Streptococcus	Streptococcus gordonii	1	-15	64.52	62	1
4.49672e+06	M5NR	Bacteria	Firmicutes	Bacilli	Lactobacillales	Streptococcaceae	Streptococcus	Streptococcus gordonii	2	-15	71.97	50.5	2
4.49679e+06	M5NR	Bacteria	Firmicutes	Bacilli	Lactobacillales	Streptococcaceae	Streptococcus	Streptococcus gordonii	6	-14.09	68.38	54.25	6
4.50042e+06	M5NR	Bacteria	Firmicutes	Bacilli	Lactobacillales	Streptococcaceae	Streptococcus	Streptococcus gordonii	12	-16.25	65.31	61.38	12
4.49689e+06	M5NR	Bacteria	Firmicutes	Bacilli	Lactobacillales	Streptococcaceae	Streptococcus	Streptococcus hyovaginalis	1	-21	73.02	63	1
4.49679e+06	M5NR	Bacteria	Firmicutes	Bacilli	Lactobacillales	Streptococcaceae	Streptococcus	Streptococcus infantarius	3	-18.05	75.67	61.25	3
4.5068e+06	M5NR	Bacteria	Firmicutes	Bacilli	Lactobacillales	Streptococcaceae	Streptococcus	Streptococcus infantarius	1	-14	68.33	60	1
4.50094e+06	M5NR	Bacteria	Firmicutes	Bacilli	Lactobacillales	Streptococcaceae	Streptococcus	Streptococcus infantis	1	-18	75	60	1
4.5033e+06	M5NR	Bacteria	Firmicutes	Bacilli	Lactobacillales	Streptococcaceae	Streptococcus	Streptococcus infantis	1	-22	73.02	63	1
4.50042e+06	M5NR	Bacteria	Firmicutes	Bacilli	Lactobacillales	Streptococcaceae	Streptococcus	Streptococcus infantis	7	-13.29	67.38	53.43	7
4.49679e+06	M5NR	Bacteria	Firmicutes	Bacilli	Lactobacillales	Streptococcaceae	Streptococcus	Streptococcus infantis	1	-17	67.21	61	1
4.49679e+06	M5NR	Bacteria	Firmicutes	Bacilli	Lactobacillales	Streptococcaceae	Streptococcus	Streptococcus infantis	1	-11	65.38	52	1
4.50042e+06	M5NR	Bacteria	Firmicutes	Bacilli	Lactobacillales	Streptococcaceae	Streptococcus	Streptococcus infantis	1	-18	76.47	51	1
4.4968e+06	M5NR	Bacteria	Firmicutes	Bacilli	Lactobacillales	Streptococcaceae	Streptococcus	Streptococcus infantis	9	-11.56	63.78	53.89	9
4.50043e+06	M5NR	Bacteria	Firmicutes	Bacilli	Lactobacillales	Streptococcaceae	Streptococcus	Streptococcus infantis	1	-25	81.16	69	1
4.49904e+06	M5NR	Bacteria	Firmicutes	Bacilli	Lactobacillales	Streptococcaceae	Streptococcus	Streptococcus infantis	8	-11.56	70.3	50	8
4.50331e+06	M5NR	Bacteria	Firmicutes	Bacilli	Lactobacillales	Streptococcaceae	Streptococcus	Streptococcus iniae	1	-11	60.38	53	1
4.50042e+06	M5NR	Bacteria	Firmicutes	Bacilli	Lactobacillales	Streptococcaceae	Streptococcus	Streptococcus iniae	1	-14	62.3	61	1
4.50094e+06	M5NR	Bacteria	Firmicutes	Bacilli	Lactobacillales	Streptococcaceae	Streptococcus	Streptococcus iniae	1	-14	67.31	52	1
4.49904e+06	M5NR	Bacteria	Firmicutes	Bacilli	Lactobacillales	Streptococcaceae	Streptococcus	Streptococcus iniae	1	-18	66.67	63	1
4.5033e+06	M5NR	Bacteria	Firmicutes	Bacilli	Lactobacillales	Streptococcaceae	Streptococcus	Streptococcus iniae	2	-18	78.28	53	1
4.5033e+06	M5NR	Bacteria	Firmicutes	Bacilli	Lactobacillales	Streptococcaceae	Streptococcus	Streptococcus iniae	2	-19.5	73.55	64	2
4.50471e+06	M5NR	Bacteria	Firmicutes	Bacilli	Lactobacillales	Streptococcaceae	Streptococcus	Streptococcus iniae	1	-17	64.62	65	1
4.50042e+06	M5NR	Bacteria	Firmicutes	Bacilli	Lactobacillales	Streptococcaceae	Streptococcus	Streptococcus intermedius	1	-16	70.18	57	1
4.50094e+06	M5NR	Bacteria	Firmicutes	Bacilli	Lactobacillales	Streptococcaceae	Streptococcus	Streptococcus intermedius	2	-13	68.97	50.75	2
4.49688e+06	M5NR	Bacteria	Firmicutes	Bacilli	Lactobacillales	Streptococcaceae	Streptococcus	Streptococcus mitis	1	-15	60.61	66	1
4.50042e+06	M5NR	Bacteria	Firmicutes	Bacilli	Lactobacillales	Streptococcaceae	Streptococcus	Streptococcus mitis	3	-20	73.97	62.25	3
4.50086e+06	M5NR	Bacteria	Firmicutes	Bacilli	Lactobacillales	Streptococcaceae	Streptococcus	Streptococcus mitis	8	-13.25	69.39	52.38	8
4.5033e+06	M5NR	Bacteria	Firmicutes	Bacilli	Lactobacillales	Streptococcaceae	Streptococcus	Streptococcus mitis	17	-13.53	63.63	56.04	17
4.49679e+06	M5NR	Bacteria	Firmicutes	Bacilli	Lactobacillales	Streptococcaceae	Streptococcus	Streptococcus mitis	1	-20	86	50	1
4.50044e+06	M5NR	Bacteria	Firmicutes	Bacilli	Lactobacillales	Streptococcaceae	Streptococcus	Streptococcus mitis	3	-16.66	73.88	54	3
4.50094e+06	M5NR	Bacteria	Firmicutes	Bacilli	Lactobacillales	Streptococcaceae	Streptococcus	Streptococcus mitis	4	-17.67	69.61	60.61	4
4.49904e+06	M5NR	Bacteria	Firmicutes	Bacilli	Lactobacillales	Streptococcaceae	Streptococcus	Streptococcus mitis	7	-11.79	67.34	53.23	7
4.5046e+06	M5NR	Bacteria	Firmicutes	Bacilli	Lactobacillales	Streptococcaceae	Streptococcus	Streptococcus mitis	5	-12	66.96	51.4	5
4.49679e+06	M5NR	Bacteria	Firmicutes	Bacilli	Lactobacillales	Streptococcaceae	Streptococcus	Streptococcus mitis	4	-13.62	61.86	56.7	4
4.49904e+06	M5NR	Bacteria	Firmicutes	Bacilli	Lactobacillales	Streptococcaceae	Streptococcus	Streptococcus mitis	6	-11.74	61.74	54.29	6
4.49904e+06	M5NR	Bacteria	Firmicutes	Bacilli	Lactobacillales	Streptococcaceae	Streptococcus	Streptococcus mitis	10	-14.64	74.04	52.59	10
4.50464e+06	M5NR	Bacteria	Firmicutes	Bacilli	Lactobacillales	Streptococcaceae	Streptococcus	Streptococcus mitis	5	-10.6	63.32	51.2	5
4.50042e+06	M5NR	Bacteria	Firmicutes	Bacilli	Lactobacillales	Streptococcaceae	Streptococcus	Streptococcus mitis	4	-15	68.53	57.5	4
4.5011e+06	M5NR	Bacteria	Firmicutes	Bacilli	Lactobacillales	Streptococcaceae	Streptococcus	Streptococcus mitis	6	-12.49	64.35	54.36	6
4.49679e+06	M5NR	Bacteria	Firmicutes	Bacilli	Lactobacillales	Streptococcaceae	Streptococcus	Streptococcus mitis	6	-17.3	78.18	57.31	6
4.50042e+06	M5NR	Bacteria	Firmicutes	Bacilli	Lactobacillales	Streptococcaceae	Streptococcus	Streptococcus mitis	5	-15.4	71.61	56.2	5
4.50471e+06	M5NR	Bacteria	Firmicutes	Bacilli	Lactobacillales	Streptococcaceae	Streptococcus	Streptococcus mutans	32	-16.1	76.03	51.21	32
4.49679e+06	M5NR	Bacteria	Firmicutes	Bacilli	Lactobacillales	Streptococcaceae	Streptococcus	Streptococcus mutans	1	-18	67.69	65	1
4.5046e+06	M5NR	Bacteria	Firmicutes	Bacilli	Lactobacillales	Streptococcaceae	Streptococcus	Streptococcus mutans	4	-9.75	61.09	50.25	4
4.5033e+06	M5NR	Bacteria	Firmicutes	Bacilli	Lactobacillales	Streptococcaceae	Streptococcus	Streptococcus mutans	15	-13.23	70.57	51.78	15
4.4968e+06	M5NR	Bacteria	Firmicutes	Bacilli	Lactobacillales	Streptococcaceae	Streptococcus	Streptococcus mutans	9	-14	68.62	54	9
4.50086e+06	M5NR	Bacteria	Firmicutes	Bacilli	Lactobacillales	Streptococcaceae	Streptococcus	Streptococcus mutans	17	-15.66	73.53	54.59	17
4.50094e+06	M5NR	Bacteria	Firmicutes	Bacilli	Lactobacillales	Streptococcaceae	Streptococcus	Streptococcus mutans	28	-15.45	78.4	53.66	28
4.49904e+06	M5NR	Bacteria	Firmicutes	Bacilli	Lactobacillales	Streptococcaceae	Streptococcus	Streptococcus mutans	16	-17.8	78.19	56.97	16
4.49905e+06	M5NR	Bacteria	Firmicutes	Bacilli	Lactobacillales	Streptococcaceae	Streptococcus	Streptococcus oligofermentans	1	-24	71.64	67	1
4.49904e+06	M5NR	Bacteria	Firmicutes	Bacilli	Lactobacillales	Streptococcaceae	Streptococcus	Streptococcus ovis	1	-27	77.46	71	1
4.50086e+06	M5NR	Bacteria	Firmicutes	Bacilli	Lactobacillales	Streptococcaceae	Streptococcus	Streptococcus parasanguinis	1	-10	61.54	52	1
4.50042e+06	M5NR	Bacteria	Firmicutes	Bacilli	Lactobacillales	Streptococcaceae	Streptococcus	Streptococcus parasanguinis	5	-10.2	65.44	50.6	5
4.5033e+06	M5NR	Bacteria	Firmicutes	Bacilli	Lactobacillales	Streptococcaceae	Streptococcus	Streptococcus parasanguinis	10	-13	71.33	51.7	10
4.4968e+06	M5NR	Bacteria	Firmicutes	Bacilli	Lactobacillales	Streptococcaceae	Streptococcus	Streptococcus parasanguinis	3	-12.67	66.32	51	3
4.50042e+06	M5NR	Bacteria	Firmicutes	Bacilli	Lactobacillales	Streptococcaceae	Streptococcus	Streptococcus parasanguinis	2	-13	66.24	51.5	2
4.50044e+06	M5NR	Bacteria	Firmicutes	Bacilli	Lactobacillales	Streptococcaceae	Streptococcus	Streptococcus parauberis	1	-16	64.06	64	1
4.49904e+06	M5NR	Bacteria	Firmicutes	Bacilli	Lactobacillales	Streptococcaceae	Streptococcus	Streptococcus peroris	7	-14.57	64.19	57.86	7
4.50331e+06	M5NR	Bacteria	Firmicutes	Bacilli	Lactobacillales	Streptococcaceae	Streptococcus	Streptococcus peroris	6	-14.33	71.4	54.67	6
4.5046e+06	M5NR	Bacteria	Firmicutes	Bacilli	Lactobacillales	Streptococcaceae	Streptococcus	Streptococcus peroris	1	-22	69.01	71	1
4.5033e+06	M5NR	Bacteria	Firmicutes	Bacilli	Lactobacillales	Streptococcaceae	Streptococcus	Streptococcus peroris	6	-10.83	64.61	50.67	6
4.49904e+06	M5NR	Bacteria	Firmicutes	Bacilli	Lactobacillales	Streptococcaceae	Streptococcus	Streptococcus peroris	5	-13	65.73	53.2	5
4.50042e+06	M5NR	Bacteria	Firmicutes	Bacilli	Lactobacillales	Streptococcaceae	Streptococcus	Streptococcus peroris	4	-12.25	64.86	52	4
4.5033e+06	M5NR	Bacteria	Firmicutes	Bacilli	Lactobacillales	Streptococcaceae	Streptococcus	Streptococcus pneumoniae	68	-13.11	69.57	53.22	68
4.49679e+06	M5NR	Bacteria	Firmicutes	Bacilli	Lactobacillales	Streptococcaceae	Streptococcus	Streptococcus pneumoniae	16	-13.52	70.12	51.59	16
4.49672e+06	M5NR	Bacteria	Firmicutes	Bacilli	Lactobacillales	Streptococcaceae	Streptococcus	Streptococcus pneumoniae	3	-19.87	77.32	65	3
4.49904e+06	M5NR	Bacteria	Firmicutes	Bacilli	Lactobacillales	Streptococcaceae	Streptococcus	Streptococcus pneumoniae	10	-13.1	72.94	50.9	10
4.50042e+06	M5NR	Bacteria	Firmicutes	Bacilli	Lactobacillales	Streptococcaceae	Streptococcus	Streptococcus pneumoniae	33	-13.49	69.73	52.99	33
4.49904e+06	M5NR	Bacteria	Firmicutes	Bacilli	Lactobacillales	Streptococcaceae	Streptococcus	Streptococcus pneumoniae	21	-12.52	69.84	52.05	21
4.5033e+06	M5NR	Bacteria	Firmicutes	Bacilli	Lactobacillales	Streptococcaceae	Streptococcus	Streptococcus pneumoniae	42	-13.68	70.43	51.93	42
4.49904e+06	M5NR	Bacteria	Firmicutes	Bacilli	Lactobacillales	Streptococcaceae	Streptococcus	Streptococcus pneumoniae	24	-13.56	71.41	50.89	24
4.50042e+06	M5NR	Bacteria	Firmicutes	Bacilli	Lactobacillales	Streptococcaceae	Streptococcus	Streptococcus pneumoniae	2	-15	70.62	57	2
4.49679e+06	M5NR	Bacteria	Firmicutes	Bacilli	Lactobacillales	Streptococcaceae	Streptococcus	Streptococcus pneumoniae	41	-14.43	70.33	55.02	41
4.5046e+06	M5NR	Bacteria	Firmicutes	Bacilli	Lactobacillales	Streptococcaceae	Streptococcus	Streptococcus pneumoniae	15	-12.51	69.14	51.75	15
4.50042e+06	M5NR	Bacteria	Firmicutes	Bacilli	Lactobacillales	Streptococcaceae	Streptococcus	Streptococcus pneumoniae	12	-13.7	73.57	50.1	12
4.50331e+06	M5NR	Bacteria	Firmicutes	Bacilli	Lactobacillales	Streptococcaceae	Streptococcus	Streptococcus pneumoniae	1	-22	67.12	73	1
4.49679e+06	M5NR	Bacteria	Firmicutes	Bacilli	Lactobacillales	Streptococcaceae	Streptococcus	Streptococcus pseudoporcinus	3	-12.17	65.91	52	3
4.49904e+06	M5NR	Bacteria	Firmicutes	Bacilli	Lactobacillales	Streptococcaceae	Streptococcus	Streptococcus pseudoporcinus	17	-13.75	71.31	51.62	17
4.5046e+06	M5NR	Bacteria	Firmicutes	Bacilli	Lactobacillales	Streptococcaceae	Streptococcus	Streptococcus pyogenes	11	-11.7	69.53	50.49	11
4.5033e+06	M5NR	Bacteria	Firmicutes	Bacilli	Lactobacillales	Streptococcaceae	Streptococcus	Streptococcus pyogenes	2	-12.9	63.49	51.75	2
4.50042e+06	M5NR	Bacteria	Firmicutes	Bacilli	Lactobacillales	Streptococcaceae	Streptococcus	Streptococcus pyogenes	2	-11	61.06	56.5	2
4.50042e+06	M5NR	Bacteria	Firmicutes	Bacilli	Lactobacillales	Streptococcaceae	Streptococcus	Streptococcus pyogenes	8	-12.95	68.54	52.31	8
4.50331e+06	M5NR	Bacteria	Firmicutes	Bacilli	Lactobacillales	Streptococcaceae	Streptococcus	Streptococcus pyogenes	3	-14	66.73	57.67	3
4.49904e+06	M5NR	Bacteria	Firmicutes	Bacilli	Lactobacillales	Streptococcaceae	Streptococcus	Streptococcus pyogenes	22	-13.13	70.05	51.91	22
4.5033e+06	M5NR	Bacteria	Firmicutes	Bacilli	Lactobacillales	Streptococcaceae	Streptococcus	Streptococcus pyogenes	18	-18.64	78.47	58.35	18
4.49679e+06	M5NR	Bacteria	Firmicutes	Bacilli	Lactobacillales	Streptococcaceae	Streptococcus	Streptococcus pyogenes	7	-9.09	63.24	50.1	7
4.49679e+06	M5NR	Bacteria	Firmicutes	Bacilli	Lactobacillales	Streptococcaceae	Streptococcus	Streptococcus pyogenes	13	-14.58	69.12	54.34	13
4.4968e+06	M5NR	Bacteria	Firmicutes	Bacilli	Lactobacillales	Streptococcaceae	Streptococcus	Streptococcus pyogenes	10	-11.33	68.89	50.22	10
4.50043e+06	M5NR	Bacteria	Firmicutes	Bacilli	Lactobacillales	Streptococcaceae	Streptococcus	Streptococcus pyogenes	11	-13.15	67.72	53.45	11
4.5033e+06	M5NR	Bacteria	Firmicutes	Bacilli	Lactobacillales	Streptococcaceae	Streptococcus	Streptococcus pyogenes	15	-13.23	69.05	53.84	15
4.50331e+06	M5NR	Bacteria	Firmicutes	Bacilli	Lactobacillales	Streptococcaceae	Streptococcus	Streptococcus ratti	2	-13	64.52	52.5	2
4.5011e+06	M5NR	Bacteria	Firmicutes	Bacilli	Lactobacillales	Streptococcaceae	Streptococcus	Streptococcus ratti	2	-18.5	74.24	55.5	2
4.5033e+06	M5NR	Bacteria	Firmicutes	Bacilli	Lactobacillales	Streptococcaceae	Streptococcus	Streptococcus ratti	2	-13.5	65.74	52	2
4.49904e+06	M5NR	Bacteria	Firmicutes	Bacilli	Lactobacillales	Streptococcaceae	Streptococcus	Streptococcus ratti	1	-18	70.59	68	1
4.49679e+06	M5NR	Bacteria	Firmicutes	Bacilli	Lactobacillales	Streptococcaceae	Streptococcus	Streptococcus salivarius	5	-17	66.39	65.5	5
4.5033e+06	M5NR	Bacteria	Firmicutes	Bacilli	Lactobacillales	Streptococcaceae	Streptococcus	Streptococcus salivarius	1	-15	71.15	52	1
4.5011e+06	M5NR	Bacteria	Firmicutes	Bacilli	Lactobacillales	Streptococcaceae	Streptococcus	Streptococcus salivarius	1	-22	77.27	66	1
4.49803e+06	M5NR	Bacteria	Firmicutes	Bacilli	Lactobacillales	Streptococcaceae	Streptococcus	Streptococcus salivarius	1	-15	66.67	54	1
4.4968e+06	M5NR	Bacteria	Firmicutes	Bacilli	Lactobacillales	Streptococcaceae	Streptococcus	Streptococcus salivarius	18	-12.83	67.11	54.29	18
4.50042e+06	M5NR	Bacteria	Firmicutes	Bacilli	Lactobacillales	Streptococcaceae	Streptococcus	Streptococcus salivarius	18	-12.89	68.95	50.16	18
4.5033e+06	M5NR	Bacteria	Firmicutes	Bacilli	Lactobacillales	Streptococcaceae	Streptococcus	Streptococcus sanguinis	36	-12.56	68.8	51.52	36
4.49679e+06	M5NR	Bacteria	Firmicutes	Bacilli	Lactobacillales	Streptococcaceae	Streptococcus	Streptococcus sanguinis	1	-14	64.29	56	1
4.49683e+06	M5NR	Bacteria	Firmicutes	Bacilli	Lactobacillales	Streptococcaceae	Streptococcus	Streptococcus sanguinis	1	-20	80.3	66	1
4.50042e+06	M5NR	Bacteria	Firmicutes	Bacilli	Lactobacillales	Streptococcaceae	Streptococcus	Streptococcus sanguinis	3	-17.33	73.52	55	3
4.50331e+06	M5NR	Bacteria	Firmicutes	Bacilli	Lactobacillales	Streptococcaceae	Streptococcus	Streptococcus sanguinis	7	-13.57	71.72	54	7
4.49679e+06	M5NR	Bacteria	Firmicutes	Bacilli	Lactobacillales	Streptococcaceae	Streptococcus	Streptococcus sanguinis	3	-18.5	69.29	58.25	3
4.5033e+06	M5NR	Bacteria	Firmicutes	Bacilli	Lactobacillales	Streptococcaceae	Streptococcus	Streptococcus sanguinis	15	-12.67	68.1	55	15
4.5033e+06	M5NR	Bacteria	Firmicutes	Bacilli	Lactobacillales	Streptococcaceae	Streptococcus	Streptococcus sanguinis	5	-15.33	66.86	55.58	5
4.5033e+06	M5NR	Bacteria	Firmicutes	Bacilli	Lactobacillales	Streptococcaceae	Streptococcus	Streptococcus sanguinis	1	-10	64	50	1
4.50679e+06	M5NR	Bacteria	Firmicutes	Bacilli	Lactobacillales	Streptococcaceae	Streptococcus	Streptococcus sanguinis	3	-24.38	85.1	67.75	3
4.50094e+06	M5NR	Bacteria	Firmicutes	Bacilli	Lactobacillales	Streptococcaceae	Streptococcus	Streptococcus sanguinis	1	-23	73.61	72	1
4.50042e+06	M5NR	Bacteria	Firmicutes	Bacilli	Lactobacillales	Streptococcaceae	Streptococcus	Streptococcus sp.	3	-16.67	69.09	59.67	3
4.4968e+06	M5NR	Bacteria	Firmicutes	Bacilli	Lactobacillales	Streptococcaceae	Streptococcus	Streptococcus sp.	5	-11.4	66.11	50	5
4.50042e+06	M5NR	Bacteria	Firmicutes	Bacilli	Lactobacillales	Streptococcaceae	Streptococcus	Streptococcus sp.	7	-13.16	67.38	53.38	7
4.50044e+06	M5NR	Bacteria	Firmicutes	Bacilli	Lactobacillales	Streptococcaceae	Streptococcus	Streptococcus sp.	2	-13	66.81	51	2
4.50331e+06	M5NR	Bacteria	Firmicutes	Bacilli	Lactobacillales	Streptococcaceae	Streptococcus	Streptococcus sp.	4	-12.6	67.94	51.6	4
4.49679e+06	M5NR	Bacteria	Firmicutes	Bacilli	Lactobacillales	Streptococcaceae	Streptococcus	Streptococcus sp.	1	-14	64.29	56	1
4.50042e+06	M5NR	Bacteria	Firmicutes	Bacilli	Lactobacillales	Streptococcaceae	Streptococcus	Streptococcus sp.	2	-11.5	64.85	51.5	2
4.5033e+06	M5NR	Bacteria	Firmicutes	Bacilli	Lactobacillales	Streptococcaceae	Streptococcus	Streptococcus sp. (N1)	1	-17	72.88	59	1
4.50042e+06	M5NR	Bacteria	Firmicutes	Bacilli	Lactobacillales	Streptococcaceae	Streptococcus	Streptococcus sp. 2_1_36FAA	4	-16.62	65.59	61.44	4
4.50042e+06	M5NR	Bacteria	Firmicutes	Bacilli	Lactobacillales	Streptococcaceae	Streptococcus	Streptococcus sp. 2_1_36FAA	7	-14.93	68.54	56.13	7
4.4968e+06	M5NR	Bacteria	Firmicutes	Bacilli	Lactobacillales	Streptococcaceae	Streptococcus	Streptococcus sp. C150	3	-9	60.55	52.67	3
4.49679e+06	M5NR	Bacteria	Firmicutes	Bacilli	Lactobacillales	Streptococcaceae	Streptococcus	Streptococcus sp. C300	1	-17	68.85	61	1
4.5033e+06	M5NR	Bacteria	Firmicutes	Bacilli	Lactobacillales	Streptococcaceae	Streptococcus	Streptococcus sp. C300	3	-16.33	61.53	64.33	3
4.50042e+06	M5NR	Bacteria	Firmicutes	Bacilli	Lactobacillales	Streptococcaceae	Streptococcus	Streptococcus sp. CSL 7508	1	-24	68	75	1
4.5033e+06	M5NR	Bacteria	Firmicutes	Bacilli	Lactobacillales	Streptococcaceae	Streptococcus	Streptococcus sp. M143	4	-12.08	60.32	59.83	4
4.5011e+06	M5NR	Bacteria	Firmicutes	Bacilli	Lactobacillales	Streptococcaceae	Streptococcus	Streptococcus sp. M334	2	-17.5	61.85	67	2
4.50043e+06	M5NR	Bacteria	Firmicutes	Bacilli	Lactobacillales	Streptococcaceae	Streptococcus	Streptococcus sp. M334	1	-22	81.25	64	1
4.5033e+06	M5NR	Bacteria	Firmicutes	Bacilli	Lactobacillales	Streptococcaceae	Streptococcus	Streptococcus sp. M334	1	-20	69.7	66	1
4.50042e+06	M5NR	Bacteria	Firmicutes	Bacilli	Lactobacillales	Streptococcaceae	Streptococcus	Streptococcus sp. oral taxon 071	2	-16	69.5	61	2
4.50044e+06	M5NR	Bacteria	Firmicutes	Bacilli	Lactobacillales	Streptococcaceae	Streptococcus	Streptococcus sp. oral taxon 071	3	-12.22	66.26	50	3
4.50331e+06	M5NR	Bacteria	Firmicutes	Bacilli	Lactobacillales	Streptococcaceae	Streptococcus	Streptococcus sp. oral taxon 071	4	-12.6	67.94	51.6	4
4.5033e+06	M5NR	Bacteria	Firmicutes	Bacilli	Lactobacillales	Streptococcaceae	Streptococcus	Streptococcus sp. oral taxon 071	8	-11.78	66.31	53.04	8
4.49679e+06	M5NR	Bacteria	Firmicutes	Bacilli	Lactobacillales	Streptococcaceae	Streptococcus	Streptococcus sp. oral taxon 071	1	-14	64.29	56	1
4.50042e+06	M5NR	Bacteria	Firmicutes	Bacilli	Lactobacillales	Streptococcaceae	Streptococcus	Streptococcus sp. oral taxon 071	4	-13.83	65.61	56.11	4
4.5033e+06	M5NR	Bacteria	Firmicutes	Bacilli	Lactobacillales	Streptococcaceae	Streptococcus	Streptococcus suis	4	-19.89	65.15	68	4
4.49679e+06	M5NR	Bacteria	Firmicutes	Bacilli	Lactobacillales	Streptococcaceae	Streptococcus	Streptococcus suis	1	-18	74.07	54	1
4.5033e+06	M5NR	Bacteria	Firmicutes	Bacilli	Lactobacillales	Streptococcaceae	Streptococcus	Streptococcus suis	47	-15.01	71.33	57.77	47
4.49904e+06	M5NR	Bacteria	Firmicutes	Bacilli	Lactobacillales	Streptococcaceae	Streptococcus	Streptococcus suis	33	-18.14	74.32	60.39	33
4.5068e+06	M5NR	Bacteria	Firmicutes	Bacilli	Lactobacillales	Streptococcaceae	Streptococcus	Streptococcus suis	47	-14.67	72.8	54.91	47
4.5033e+06	M5NR	Bacteria	Firmicutes	Bacilli	Lactobacillales	Streptococcaceae	Streptococcus	Streptococcus suis	4	-12.4	68.49	53.6	4
4.4968e+06	M5NR	Bacteria	Firmicutes	Bacilli	Lactobacillales	Streptococcaceae	Streptococcus	Streptococcus suis	3	-11.67	71.52	50	3
4.5033e+06	M5NR	Bacteria	Firmicutes	Bacilli	Lactobacillales	Streptococcaceae	Streptococcus	Streptococcus suis	9	-14.84	64.38	60.96	9
4.49904e+06	M5NR	Bacteria	Firmicutes	Bacilli	Lactobacillales	Streptococcaceae	Streptococcus	Streptococcus suis	2	-13	72.36	50.5	2
4.5033e+06	M5NR	Bacteria	Firmicutes	Bacilli	Lactobacillales	Streptococcaceae	Streptococcus	Streptococcus suis	3	-16.33	70.88	58	3
4.49679e+06	M5NR	Bacteria	Firmicutes	Bacilli	Lactobacillales	Streptococcaceae	Streptococcus	Streptococcus suis	21	-13.07	68.22	53.18	21
4.49679e+06	M5NR	Bacteria	Firmicutes	Bacilli	Lactobacillales	Streptococcaceae	Streptococcus	Streptococcus suis	1	-18	79.63	54	1
4.50043e+06	M5NR	Bacteria	Firmicutes	Bacilli	Lactobacillales	Streptococcaceae	Streptococcus	Streptococcus thermophilus	10	-12.69	70.01	50.62	10
4.49904e+06	M5NR	Bacteria	Firmicutes	Bacilli	Lactobacillales	Streptococcaceae	Streptococcus	Streptococcus thermophilus	23	-11.08	67.64	50.23	23
4.49672e+06	M5NR	Bacteria	Firmicutes	Bacilli	Lactobacillales	Streptococcaceae	Streptococcus	Streptococcus thermophilus	2	-20.5	80.99	54.63	2
4.49679e+06	M5NR	Bacteria	Firmicutes	Bacilli	Lactobacillales	Streptococcaceae	Streptococcus	Streptococcus thermophilus	5	-14.5	67.21	54.12	5
4.49679e+06	M5NR	Bacteria	Firmicutes	Bacilli	Lactobacillales	Streptococcaceae	Streptococcus	Streptococcus thermophilus	5	-17.51	77.32	57.81	5
4.49904e+06	M5NR	Bacteria	Firmicutes	Bacilli	Lactobacillales	Streptococcaceae	Streptococcus	Streptococcus thermophilus	1	-21	74.24	66	1
4.49689e+06	M5NR	Bacteria	Firmicutes	Bacilli	Lactobacillales	Streptococcaceae	Streptococcus	Streptococcus thermophilus	2	-15	63.92	61	1
4.50042e+06	M5NR	Bacteria	Firmicutes	Bacilli	Lactobacillales	Streptococcaceae	Streptococcus	Streptococcus thermophilus	1	-22	73.91	69	1
4.4968e+06	M5NR	Bacteria	Firmicutes	Bacilli	Lactobacillales	Streptococcaceae	Streptococcus	Streptococcus thermophilus	2	-15.58	70.59	58.75	2
4.49905e+06	M5NR	Bacteria	Firmicutes	Bacilli	Lactobacillales	Streptococcaceae	Streptococcus	Streptococcus thermophilus	2	-9	63.26	50.5	2
4.49688e+06	M5NR	Bacteria	Firmicutes	Bacilli	Lactobacillales	Streptococcaceae	Streptococcus	Streptococcus thermophilus	2	-15.33	65.4	62.25	2
4.50042e+06	M5NR	Bacteria	Firmicutes	Bacilli	Lactobacillales	Streptococcaceae	Streptococcus	Streptococcus thoraltensis	1	-22	72.73	66	1
4.5033e+06	M5NR	Bacteria	Firmicutes	Bacilli	Lactobacillales	Streptococcaceae	Streptococcus	Streptococcus uberis	1	-27	73.97	73	1
4.49683e+06	M5NR	Bacteria	Firmicutes	Bacilli	Lactobacillales	Streptococcaceae	Streptococcus	Streptococcus uberis	2	-11.25	64.62	50.5	2
4.50042e+06	M5NR	Bacteria	Firmicutes	Bacilli	Lactobacillales	Streptococcaceae	Streptococcus	Streptococcus uberis	1	-26	70.51	78	1
4.50043e+06	M5NR	Bacteria	Firmicutes	Bacilli	Lactobacillales	Streptococcaceae	Streptococcus	Streptococcus uberis	1	-14	61.54	65	1
4.49688e+06	M5NR	Bacteria	Firmicutes	Bacilli	Lactobacillales	Streptococcaceae	Streptococcus	Streptococcus uberis	1	-22	68.66	67	1
4.49679e+06	M5NR	Bacteria	Firmicutes	Bacilli	Lactobacillales	Streptococcaceae	Streptococcus	Streptococcus uberis	2	-16.21	70.06	56.86	2
4.50331e+06	M5NR	Bacteria	Firmicutes	Bacilli	Lactobacillales	Streptococcaceae	Streptococcus	Streptococcus vestibularis	2	-18	68.3	62.5	2
4.5033e+06	M5NR	Bacteria	Firmicutes	Bacilli	Lactobacillales	Streptococcaceae	Streptococcus	Streptococcus vestibularis	2	-13	69.45	53.5	2
4.50331e+06	M5NR	Bacteria	Firmicutes	Bacilli	Lactobacillales	Streptococcaceae	Streptococcus	Streptococcus vestibularis	6	-16	70.33	57.1	6
4.4968e+06	M5NR	Bacteria	Firmicutes	Bacilli	Lactobacillales	Streptococcaceae	Streptococcus	Streptococcus vestibularis	2	-14.16	65.05	66	2
4.50042e+06	M5NR	Bacteria	Firmicutes	Bacilli	Lactobacillales	Streptococcaceae	Streptococcus	Streptococcus vestibularis	2	-12.5	63.94	53	2
4.50042e+06	M5NR	Bacteria	Firmicutes	Bacilli	Lactobacillales	Streptococcaceae	Streptococcus	Streptococcus vestibularis	2	-16.5	72.99	56	2
4.5033e+06	M5NR	Bacteria	Firmicutes	Bacilli	Lactobacillales	Streptococcaceae	Streptococcus	Streptococcus vestibularis	5	-14.2	72.3	51.4	5
4.50331e+06	M5NR	Bacteria	Firmicutes	Clostridia	Clostridiales	Clostridiaceae	Caloramator	Caloramator fervidus	2	-27	91.04	67	1
4.5033e+06	M5NR	Bacteria	Firmicutes	Clostridia	Clostridiales	Clostridiaceae	Caloramator	Caloramator fervidus	1	-23	89.66	58	1
4.5033e+06	M5NR	Bacteria	Firmicutes	Clostridia	Clostridiales	Clostridiaceae	Caloramator	Caloramator fervidus	2	-15.08	68.28	55.33	2
4.5011e+06	M5NR	Bacteria	Firmicutes	Clostridia	Clostridiales	Clostridiaceae	Caloramator	Caloramator fervidus	2	-16	79.12	50.5	1
4.49904e+06	M5NR	Bacteria	Firmicutes	Clostridia	Clostridiales	Clostridiaceae	Caloramator	Caloramator fervidus	1	-17	74.55	55	1
4.50471e+06	M5NR	Bacteria	Firmicutes	Clostridia	Clostridiales	Clostridiaceae	Caloramator	Caloramator fervidus	1	-22	69.57	69	1
4.49904e+06	M5NR	Bacteria	Firmicutes	Clostridia	Clostridiales	Clostridiaceae	Caloramator	Caloramator fervidus	1	-18	84.91	53	1
4.50044e+06	M5NR	Bacteria	Firmicutes	Clostridia	Clostridiales	Clostridiaceae	Clostridium	Clostridium aceticum	1	-26	77.61	67	1
4.5011e+06	M5NR	Bacteria	Firmicutes	Clostridia	Clostridiales	Clostridiaceae	Clostridium	Clostridium acetobutylicum	289	-14.59	75.44	50.27	289
4.5033e+06	M5NR	Bacteria	Firmicutes	Clostridia	Clostridiales	Clostridiaceae	Clostridium	Clostridium acetobutylicum	289	-11.26	68.22	50.91	289
4.50042e+06	M5NR	Bacteria	Firmicutes	Clostridia	Clostridiales	Clostridiaceae	Clostridium	Clostridium acetobutylicum	4	-11.67	65.73	50.5	4
4.50043e+06	M5NR	Bacteria	Firmicutes	Clostridia	Clostridiales	Clostridiaceae	Clostridium	Clostridium acetobutylicum	2	-16	64.65	55	2
4.50042e+06	M5NR	Bacteria	Firmicutes	Clostridia	Clostridiales	Clostridiaceae	Clostridium	Clostridium acetobutylicum	1	-15	66.04	53	1
4.49904e+06	M5NR	Bacteria	Firmicutes	Clostridia	Clostridiales	Clostridiaceae	Clostridium	Clostridium aminobutyricum	1	-16	66.67	57	1
4.5011e+06	M5NR	Bacteria	Firmicutes	Clostridia	Clostridiales	Clostridiaceae	Clostridium	Clostridium aminobutyricum	1	-26	85.29	68	1
4.5011e+06	M5NR	Bacteria	Firmicutes	Clostridia	Clostridiales	Clostridiaceae	Clostridium	Clostridium aminobutyricum	1	-24	83.87	62	1
4.5033e+06	M5NR	Bacteria	Firmicutes	Clostridia	Clostridiales	Clostridiaceae	Clostridium	Clostridium aminobutyricum	1	-24	88.33	60	1
4.49905e+06	M5NR	Bacteria	Firmicutes	Clostridia	Clostridiales	Clostridiaceae	Clostridium	Clostridium aminobutyricum	2	-19	80.69	55	1
4.50679e+06	M5NR	Bacteria	Firmicutes	Clostridia	Clostridiales	Clostridiaceae	Clostridium	Clostridium aminobutyricum	2	-24	85.75	60	1
4.5068e+06	M5NR	Bacteria	Firmicutes	Clostridia	Clostridiales	Clostridiaceae	Clostridium	Clostridium aminobutyricum	6	-16.67	80.89	50.83	1
4.49904e+06	M5NR	Bacteria	Firmicutes	Clostridia	Clostridiales	Clostridiaceae	Clostridium	Clostridium aminobutyricum	2	-28.5	77.36	76	1
4.49803e+06	M5NR	Bacteria	Firmicutes	Clostridia	Clostridiales	Clostridiaceae	Clostridium	Clostridium aminobutyricum	1	-24	79.41	68	1
4.49904e+06	M5NR	Bacteria	Firmicutes	Clostridia	Clostridiales	Clostridiaceae	Clostridium	Clostridium aminobutyricum	1	-25	71.62	74	1
4.50086e+06	M5NR	Bacteria	Firmicutes	Clostridia	Clostridiales	Clostridiaceae	Clostridium	Clostridium aminovalericum	1	-18	72.88	59	1
4.5033e+06	M5NR	Bacteria	Firmicutes	Clostridia	Clostridiales	Clostridiaceae	Clostridium	Clostridium argentinense	1	-30	74.68	79	1
4.5033e+06	M5NR	Bacteria	Firmicutes	Clostridia	Clostridiales	Clostridiaceae	Clostridium	Clostridium argentinense	1	-19	60.49	81	1
4.5033e+06	M5NR	Bacteria	Firmicutes	Clostridia	Clostridiales	Clostridiaceae	Clostridium	Clostridium beijerinckii	1	-19	73.85	65	1
4.5033e+06	M5NR	Bacteria	Firmicutes	Clostridia	Clostridiales	Clostridiaceae	Clostridium	Clostridium beijerinckii	3	-12.5	67.02	50.5	1
4.49688e+06	M5NR	Bacteria	Firmicutes	Clostridia	Clostridiales	Clostridiaceae	Clostridium	Clostridium beijerinckii	4	-19.62	75.9	55.62	2
4.50331e+06	M5NR	Bacteria	Firmicutes	Clostridia	Clostridiales	Clostridiaceae	Clostridium	Clostridium beijerinckii	2	-12	62.66	54.5	2
4.50043e+06	M5NR	Bacteria	Firmicutes	Clostridia	Clostridiales	Clostridiaceae	Clostridium	Clostridium beijerinckii	6	-14.06	65.03	55.94	4
4.5011e+06	M5NR	Bacteria	Firmicutes	Clostridia	Clostridiales	Clostridiaceae	Clostridium	Clostridium beijerinckii	4	-13.12	68.25	54.88	4
4.49689e+06	M5NR	Bacteria	Firmicutes	Clostridia	Clostridiales	Clostridiaceae	Clostridium	Clostridium beijerinckii	2	-16.5	69.72	53	2
4.5046e+06	M5NR	Bacteria	Firmicutes	Clostridia	Clostridiales	Clostridiaceae	Clostridium	Clostridium beijerinckii	3	-13.5	64.06	58	3
4.49905e+06	M5NR	Bacteria	Firmicutes	Clostridia	Clostridiales	Clostridiaceae	Clostridium	Clostridium beijerinckii	4	-16.5	71.16	57	2
4.50094e+06	M5NR	Bacteria	Firmicutes	Clostridia	Clostridiales	Clostridiaceae	Clostridium	Clostridium beijerinckii	3	-11.75	67	50.5	3
4.49679e+06	M5NR	Bacteria	Firmicutes	Clostridia	Clostridiales	Clostridiaceae	Clostridium	Clostridium beijerinckii	2	-16.5	78.35	51	2
4.5033e+06	M5NR	Bacteria	Firmicutes	Clostridia	Clostridiales	Clostridiaceae	Clostridium	Clostridium beijerinckii	3	-12.67	60.16	54	1
4.50331e+06	M5NR	Bacteria	Firmicutes	Clostridia	Clostridiales	Clostridiaceae	Clostridium	Clostridium botulinum	3	-18.5	77.34	54	3
4.5011e+06	M5NR	Bacteria	Firmicutes	Clostridia	Clostridiales	Clostridiaceae	Clostridium	Clostridium botulinum	2	-16	68.36	61.5	2
4.50043e+06	M5NR	Bacteria	Firmicutes	Clostridia	Clostridiales	Clostridiaceae	Clostridium	Clostridium botulinum	2	-17	75.14	55	2
4.5046e+06	M5NR	Bacteria	Firmicutes	Clostridia	Clostridiales	Clostridiaceae	Clostridium	Clostridium botulinum	7	-14.34	67.12	59.09	7
4.50044e+06	M5NR	Bacteria	Firmicutes	Clostridia	Clostridiales	Clostridiaceae	Clostridium	Clostridium botulinum	1	-23	87.1	62	1
4.49904e+06	M5NR	Bacteria	Firmicutes	Clostridia	Clostridiales	Clostridiaceae	Clostridium	Clostridium botulinum	2	-15	67.86	53	2
4.50331e+06	M5NR	Bacteria	Firmicutes	Clostridia	Clostridiales	Clostridiaceae	Clostridium	Clostridium botulinum	1	-17	67.24	58	1
4.5033e+06	M5NR	Bacteria	Firmicutes	Clostridia	Clostridiales	Clostridiaceae	Clostridium	Clostridium botulinum	2	-14.33	65.68	55.33	2
4.50679e+06	M5NR	Bacteria	Firmicutes	Clostridia	Clostridiales	Clostridiaceae	Clostridium	Clostridium botulinum	2	-20	75.32	59	2
4.50094e+06	M5NR	Bacteria	Firmicutes	Clostridia	Clostridiales	Clostridiaceae	Clostridium	Clostridium botulinum	1	-17	61.19	67	1
4.49904e+06	M5NR	Bacteria	Firmicutes	Clostridia	Clostridiales	Clostridiaceae	Clostridium	Clostridium botulinum	4	-20.66	73.66	64.25	4
4.49679e+06	M5NR	Bacteria	Firmicutes	Clostridia	Clostridiales	Clostridiaceae	Clostridium	Clostridium botulinum	12	-19.39	74.93	59.78	12
4.49679e+06	M5NR	Bacteria	Firmicutes	Clostridia	Clostridiales	Clostridiaceae	Clostridium	Clostridium botulinum	16	-20.6	78.1	58.36	16
4.50044e+06	M5NR	Bacteria	Firmicutes	Clostridia	Clostridiales	Clostridiaceae	Clostridium	Clostridium botulinum	1	-14	70.37	54	1
4.5046e+06	M5NR	Bacteria	Firmicutes	Clostridia	Clostridiales	Clostridiaceae	Clostridium	Clostridium botulinum	2	-13.5	61.7	57	2
4.49905e+06	M5NR	Bacteria	Firmicutes	Clostridia	Clostridiales	Clostridiaceae	Clostridium	Clostridium botulinum	1	-16	61.67	60	1
4.5011e+06	M5NR	Bacteria	Firmicutes	Clostridia	Clostridiales	Clostridiaceae	Clostridium	Clostridium botulinum	4	-10.25	61	51.5	4
4.50042e+06	M5NR	Bacteria	Firmicutes	Clostridia	Clostridiales	Clostridiaceae	Clostridium	Clostridium botulinum	4	-13.71	64.96	56.57	4
4.49904e+06	M5NR	Bacteria	Firmicutes	Clostridia	Clostridiales	Clostridiaceae	Clostridium	Clostridium botulinum	2	-16.5	75.38	53.5	1
4.50042e+06	M5NR	Bacteria	Firmicutes	Clostridia	Clostridiales	Clostridiaceae	Clostridium	Clostridium botulinum	3	-9.75	61.66	51	3
4.50464e+06	M5NR	Bacteria	Firmicutes	Clostridia	Clostridiales	Clostridiaceae	Clostridium	Clostridium botulinum	3	-14.25	61.46	65.25	2
4.49688e+06	M5NR	Bacteria	Firmicutes	Clostridia	Clostridiales	Clostridiaceae	Clostridium	Clostridium botulinum	1	-14	71.15	52	1
4.49679e+06	M5NR	Bacteria	Firmicutes	Clostridia	Clostridiales	Clostridiaceae	Clostridium	Clostridium botulinum	22	-14.07	69.78	52.3	22
4.5033e+06	M5NR	Bacteria	Firmicutes	Clostridia	Clostridiales	Clostridiaceae	Clostridium	Clostridium botulinum	63	-14.32	72.55	53.03	63
4.50331e+06	M5NR	Bacteria	Firmicutes	Clostridia	Clostridiales	Clostridiaceae	Clostridium	Clostridium butyricum	1	-20	80.33	61	1
4.50042e+06	M5NR	Bacteria	Firmicutes	Clostridia	Clostridiales	Clostridiaceae	Clostridium	Clostridium butyricum	2	-12	60.64	58	1
4.5033e+06	M5NR	Bacteria	Firmicutes	Clostridia	Clostridiales	Clostridiaceae	Clostridium	Clostridium butyricum	4	-16.56	72.82	58.56	4
4.49904e+06	M5NR	Bacteria	Firmicutes	Clostridia	Clostridiales	Clostridiaceae	Clostridium	Clostridium butyricum	1	-16	62.07	58	1
4.49679e+06	M5NR	Bacteria	Firmicutes	Clostridia	Clostridiales	Clostridiaceae	Clostridium	Clostridium butyricum	1	-21	61.64	73	1
4.5033e+06	M5NR	Bacteria	Firmicutes	Clostridia	Clostridiales	Clostridiaceae	Clostridium	Clostridium butyricum	4	-15.5	71.08	55.25	1
4.5011e+06	M5NR	Bacteria	Firmicutes	Clostridia	Clostridiales	Clostridiaceae	Clostridium	Clostridium butyricum	4	-14.67	72.7	50.83	4
4.50471e+06	M5NR	Bacteria	Firmicutes	Clostridia	Clostridiales	Clostridiaceae	Clostridium	Clostridium butyricum	3	-13.33	70.65	50.42	3
4.50042e+06	M5NR	Bacteria	Firmicutes	Clostridia	Clostridiales	Clostridiaceae	Clostridium	Clostridium butyricum	1	-19	68.85	61	1
4.49679e+06	M5NR	Bacteria	Firmicutes	Clostridia	Clostridiales	Clostridiaceae	Clostridium	Clostridium carboxidivorans	5	-13	66.04	53.8	5
4.5033e+06	M5NR	Bacteria	Firmicutes	Clostridia	Clostridiales	Clostridiaceae	Clostridium	Clostridium cellobioparum	2	-27	89.23	65	2
4.5011e+06	M5NR	Bacteria	Firmicutes	Clostridia	Clostridiales	Clostridiaceae	Clostridium	Clostridium cellulolyticum	1	-30	77.78	72	1
4.49679e+06	M5NR	Bacteria	Firmicutes	Clostridia	Clostridiales	Clostridiaceae	Clostridium	Clostridium cellulolyticum	12	-16.14	75.1	55.14	12
4.5011e+06	M5NR	Bacteria	Firmicutes	Clostridia	Clostridiales	Clostridiaceae	Clostridium	Clostridium cellulovorans	2	-26	82.35	68	1
4.5046e+06	M5NR	Bacteria	Firmicutes	Clostridia	Clostridiales	Clostridiaceae	Clostridium	Clostridium cellulovorans	1	-19	77.19	57	1
4.49904e+06	M5NR	Bacteria	Firmicutes	Clostridia	Clostridiales	Clostridiaceae	Clostridium	Clostridium cellulovorans	2	-14.75	80.33	50.75	2
4.5011e+06	M5NR	Bacteria	Firmicutes	Clostridia	Clostridiales	Clostridiaceae	Clostridium	Clostridium chauvoei	1	-10	71.15	52	1
4.50086e+06	M5NR	Bacteria	Firmicutes	Clostridia	Clostridiales	Clostridiaceae	Clostridium	Clostridium clostridioforme	1	-30	85.71	70	1
4.50094e+06	M5NR	Bacteria	Firmicutes	Clostridia	Clostridiales	Clostridiaceae	Clostridium	Clostridium clostridioforme	1	-20	70.59	68	1
4.49904e+06	M5NR	Bacteria	Firmicutes	Clostridia	Clostridiales	Clostridiaceae	Clostridium	Clostridium clostridioforme	2	-29.75	87.66	70.75	2
4.50331e+06	M5NR	Bacteria	Firmicutes	Clostridia	Clostridiales	Clostridiaceae	Clostridium	Clostridium cochlearium	1	-27	77.03	74	1
4.5011e+06	M5NR	Bacteria	Firmicutes	Clostridia	Clostridiales	Clostridiaceae	Clostridium	Clostridium cochlearium	1	-21	65.22	69	1
4.5068e+06	M5NR	Bacteria	Firmicutes	Clostridia	Clostridiales	Clostridiaceae	Clostridium	Clostridium cochlearium	1	-17	66.13	62	1
4.50043e+06	M5NR	Bacteria	Firmicutes	Clostridia	Clostridiales	Clostridiaceae	Clostridium	Clostridium cochlearium	1	-22	79.31	58	1
4.49904e+06	M5NR	Bacteria	Firmicutes	Clostridia	Clostridiales	Clostridiaceae	Clostridium	Clostridium cochlearium	1	-30	77.5	80	1
4.5033e+06	M5NR	Bacteria	Firmicutes	Clostridia	Clostridiales	Clostridiaceae	Clostridium	Clostridium cochlearium	1	-15	64.91	57	1
4.50044e+06	M5NR	Bacteria	Firmicutes	Clostridia	Clostridiales	Clostridiaceae	Clostridium	Clostridium cochlearium	1	-18	78.95	57	1
4.50094e+06	M5NR	Bacteria	Firmicutes	Clostridia	Clostridiales	Clostridiaceae	Clostridium	Clostridium cylindrosporum	1	-17	71.19	59	1
4.5011e+06	M5NR	Bacteria	Firmicutes	Clostridia	Clostridiales	Clostridiaceae	Clostridium	Clostridium cylindrosporum	2	-18.5	74.93	61.5	1
4.5068e+06	M5NR	Bacteria	Firmicutes	Clostridia	Clostridiales	Clostridiaceae	Clostridium	Clostridium cylindrosporum	1	-15	62.3	61	1
4.50471e+06	M5NR	Bacteria	Firmicutes	Clostridia	Clostridiales	Clostridiaceae	Clostridium	Clostridium cylindrosporum	1	-14	67.27	55	1
4.5011e+06	M5NR	Bacteria	Firmicutes	Clostridia	Clostridiales	Clostridiaceae	Clostridium	Clostridium estertheticum	1	-16	68.33	60	1
4.50042e+06	M5NR	Bacteria	Firmicutes	Clostridia	Clostridiales	Clostridiaceae	Clostridium	Clostridium formicaceticum	1	-12	72	50	1
4.5033e+06	M5NR	Bacteria	Firmicutes	Clostridia	Clostridiales	Clostridiaceae	Clostridium	Clostridium haemolyticum	1	-19	70.59	68	1
4.5033e+06	M5NR	Bacteria	Firmicutes	Clostridia	Clostridiales	Clostridiaceae	Clostridium	Clostridium hathewayi	1	-21	75	64	1
4.5033e+06	M5NR	Bacteria	Firmicutes	Clostridia	Clostridiales	Clostridiaceae	Clostridium	Clostridium histolyticum	1	-8	60	50	1
4.50464e+06	M5NR	Bacteria	Firmicutes	Clostridia	Clostridiales	Clostridiaceae	Clostridium	Clostridium histolyticum	1	-21	67.61	71	1
4.5033e+06	M5NR	Bacteria	Firmicutes	Clostridia	Clostridiales	Clostridiaceae	Clostridium	Clostridium intestinale	1	-21	87.72	57	1
4.5033e+06	M5NR	Bacteria	Firmicutes	Clostridia	Clostridiales	Clostridiaceae	Clostridium	Clostridium josui	1	-19	69.12	68	1
4.50094e+06	M5NR	Bacteria	Firmicutes	Clostridia	Clostridiales	Clostridiaceae	Clostridium	Clostridium josui	1	-22	65.22	69	1
4.5033e+06	M5NR	Bacteria	Firmicutes	Clostridia	Clostridiales	Clostridiaceae	Clostridium	Clostridium josui	1	-16	71.43	56	1
4.50042e+06	M5NR	Bacteria	Firmicutes	Clostridia	Clostridiales	Clostridiaceae	Clostridium	Clostridium josui	1	-10	60	50	1
4.49679e+06	M5NR	Bacteria	Firmicutes	Clostridia	Clostridiales	Clostridiaceae	Clostridium	Clostridium kluyveri	12	-12.38	69.7	50.31	12
4.49679e+06	M5NR	Bacteria	Firmicutes	Clostridia	Clostridiales	Clostridiaceae	Clostridium	Clostridium kluyveri	20	-12.3	70.1	50.53	20
4.50331e+06	M5NR	Bacteria	Firmicutes	Clostridia	Clostridiales	Clostridiaceae	Clostridium	Clostridium kluyveri	1	-11	68.63	51	1
4.50042e+06	M5NR	Bacteria	Firmicutes	Clostridia	Clostridiales	Clostridiaceae	Clostridium	Clostridium kluyveri	2	-11	66.17	50	1
4.49679e+06	M5NR	Bacteria	Firmicutes	Clostridia	Clostridiales	Clostridiaceae	Clostridium	Clostridium ljungdahlii	9	-13.86	67.86	54.42	9
4.5011e+06	M5NR	Bacteria	Firmicutes	Clostridia	Clostridiales	Clostridiaceae	Clostridium	Clostridium longisporum	1	-13	62	50	1
4.4968e+06	M5NR	Bacteria	Firmicutes	Clostridia	Clostridiales	Clostridiaceae	Clostridium	Clostridium longisporum	2	-16	74.67	52	2
4.5033e+06	M5NR	Bacteria	Firmicutes	Clostridia	Clostridiales	Clostridiaceae	Clostridium	Clostridium longisporum	3	-12.17	63.22	52.5	3
4.50094e+06	M5NR	Bacteria	Firmicutes	Clostridia	Clostridiales	Clostridiaceae	Clostridium	Clostridium longisporum	1	-21	75.71	70	1
4.5046e+06	M5NR	Bacteria	Firmicutes	Clostridia	Clostridiales	Clostridiaceae	Clostridium	Clostridium longisporum	1	-29	80.28	71	1
4.5033e+06	M5NR	Bacteria	Firmicutes	Clostridia	Clostridiales	Clostridiaceae	Clostridium	Clostridium longisporum	1	-18	69.49	59	1
4.49904e+06	M5NR	Bacteria	Firmicutes	Clostridia	Clostridiales	Clostridiaceae	Clostridium	Clostridium magnum	1	-22	79.66	59	1
4.5011e+06	M5NR	Bacteria	Firmicutes	Clostridia	Clostridiales	Clostridiaceae	Clostridium	Clostridium magnum	1	-19	82.14	56	1
4.49905e+06	M5NR	Bacteria	Firmicutes	Clostridia	Clostridiales	Clostridiaceae	Clostridium	Clostridium magnum	1	-21	77.78	63	1
4.49904e+06	M5NR	Bacteria	Firmicutes	Clostridia	Clostridiales	Clostridiaceae	Clostridium	Clostridium magnum	1	-18	72.73	55	1
4.5033e+06	M5NR	Bacteria	Firmicutes	Clostridia	Clostridiales	Clostridiaceae	Clostridium	Clostridium nexile	168	-14.23	74.42	50.5	168
4.5033e+06	M5NR	Bacteria	Firmicutes	Clostridia	Clostridiales	Clostridiaceae	Clostridium	Clostridium papyrosolvens	149	-13.84	70.55	52.46	149
4.50094e+06	M5NR	Bacteria	Firmicutes	Clostridia	Clostridiales	Clostridiaceae	Clostridium	Clostridium paraputrificum	1	-14	61.11	54	1
4.5033e+06	M5NR	Bacteria	Firmicutes	Clostridia	Clostridiales	Clostridiaceae	Clostridium	Clostridium pasteurianum	3	-13.83	68.09	54.33	3
4.50464e+06	M5NR	Bacteria	Firmicutes	Clostridia	Clostridiales	Clostridiaceae	Clostridium	Clostridium pasteurianum	8	-13.56	71.11	51.17	8
4.50042e+06	M5NR	Bacteria	Firmicutes	Clostridia	Clostridiales	Clostridiaceae	Clostridium	Clostridium pasteurianum	5	-21.11	78.14	66.89	3
4.5033e+06	M5NR	Bacteria	Firmicutes	Clostridia	Clostridiales	Clostridiaceae	Clostridium	Clostridium pasteurianum	6	-19.75	81.09	56.83	6
4.5011e+06	M5NR	Bacteria	Firmicutes	Clostridia	Clostridiales	Clostridiaceae	Clostridium	Clostridium pasteurianum	7	-19.67	88.51	54.39	7
4.5033e+06	M5NR	Bacteria	Firmicutes	Clostridia	Clostridiales	Clostridiaceae	Clostridium	Clostridium pasteurianum	7	-27.07	86.7	67.93	7
4.49904e+06	M5NR	Bacteria	Firmicutes	Clostridia	Clostridiales	Clostridiaceae	Clostridium	Clostridium pasteurianum	4	-12	70.07	50	4
4.5033e+06	M5NR	Bacteria	Firmicutes	Clostridia	Clostridiales	Clostridiaceae	Clostridium	Clostridium pasteurianum	7	-25.41	82.17	65.74	7
4.49904e+06	M5NR	Bacteria	Firmicutes	Clostridia	Clostridiales	Clostridiaceae	Clostridium	Clostridium pasteurianum	5	-19.42	76.48	58.5	5
4.5033e+06	M5NR	Bacteria	Firmicutes	Clostridia	Clostridiales	Clostridiaceae	Clostridium	Clostridium pasteurianum	3	-12.25	68.72	50.5	3
4.50042e+06	M5NR	Bacteria	Firmicutes	Clostridia	Clostridiales	Clostridiaceae	Clostridium	Clostridium pasteurianum	4	-13.78	70.3	51.67	4
4.49803e+06	M5NR	Bacteria	Firmicutes	Clostridia	Clostridiales	Clostridiaceae	Clostridium	Clostridium pasteurianum	7	-14.22	78.78	50.67	7
4.49904e+06	M5NR	Bacteria	Firmicutes	Clostridia	Clostridiales	Clostridiaceae	Clostridium	Clostridium pasteurianum	6	-20.71	77.16	62.71	6
4.5033e+06	M5NR	Bacteria	Firmicutes	Clostridia	Clostridiales	Clostridiaceae	Clostridium	Clostridium perfringens	112	-14.17	73.18	52.2	112
4.49905e+06	M5NR	Bacteria	Firmicutes	Clostridia	Clostridiales	Clostridiaceae	Clostridium	Clostridium perfringens	144	-14.52	76.17	51.27	144
4.5033e+06	M5NR	Bacteria	Firmicutes	Clostridia	Clostridiales	Clostridiaceae	Clostridium	Clostridium perfringens	99	-15.22	74.97	53.85	99
4.49904e+06	M5NR	Bacteria	Firmicutes	Clostridia	Clostridiales	Clostridiaceae	Clostridium	Clostridium perfringens	135	-14.1	72.9	53.07	135
4.5033e+06	M5NR	Bacteria	Firmicutes	Clostridia	Clostridiales	Clostridiaceae	Clostridium	Clostridium perfringens	121	-14.47	73.68	51.59	121
4.5033e+06	M5NR	Bacteria	Firmicutes	Clostridia	Clostridiales	Clostridiaceae	Clostridium	Clostridium perfringens	1	-19	66.18	68	1
4.50471e+06	M5NR	Bacteria	Firmicutes	Clostridia	Clostridiales	Clostridiaceae	Clostridium	Clostridium perfringens	1	-15	74.07	54	1
4.50042e+06	M5NR	Bacteria	Firmicutes	Clostridia	Clostridiales	Clostridiaceae	Clostridium	Clostridium perfringens	1	-18	64.91	57	1
4.49679e+06	M5NR	Bacteria	Firmicutes	Clostridia	Clostridiales	Clostridiaceae	Clostridium	Clostridium perfringens	12	-13.95	72.84	52.12	12
4.49679e+06	M5NR	Bacteria	Firmicutes	Clostridia	Clostridiales	Clostridiaceae	Clostridium	Clostridium perfringens	29	-13.94	71.96	52.64	29
4.5046e+06	M5NR	Bacteria	Firmicutes	Clostridia	Clostridiales	Clostridiaceae	Clostridium	Clostridium perfringens	1	-18	62.5	72	1
4.49904e+06	M5NR	Bacteria	Firmicutes	Clostridia	Clostridiales	Clostridiaceae	Clostridium	Clostridium propionicum	1	-15	60	70	1
4.5011e+06	M5NR	Bacteria	Firmicutes	Clostridia	Clostridiales	Clostridiaceae	Clostridium	Clostridium saccharobutylicum	3	-12.44	68.06	51.94	3
4.50094e+06	M5NR	Bacteria	Firmicutes	Clostridia	Clostridiales	Clostridiaceae	Clostridium	Clostridium saccharobutylicum	3	-18.5	72.38	63.4	3
4.5068e+06	M5NR	Bacteria	Firmicutes	Clostridia	Clostridiales	Clostridiaceae	Clostridium	Clostridium saccharobutylicum	6	-14.74	66.42	55.14	5
4.49904e+06	M5NR	Bacteria	Firmicutes	Clostridia	Clostridiales	Clostridiaceae	Clostridium	Clostridium saccharobutylicum	3	-15	70.1	53.2	2
4.50043e+06	M5NR	Bacteria	Firmicutes	Clostridia	Clostridiales	Clostridiaceae	Clostridium	Clostridium saccharobutylicum	3	-17.33	69.58	60	1
4.49679e+06	M5NR	Bacteria	Firmicutes	Clostridia	Clostridiales	Clostridiaceae	Clostridium	Clostridium saccharobutylicum	1	-12	61.82	55	1
4.50042e+06	M5NR	Bacteria	Firmicutes	Clostridia	Clostridiales	Clostridiaceae	Clostridium	Clostridium saccharolyticum	44	-14.17	75.33	50.02	44
4.5046e+06	M5NR	Bacteria	Firmicutes	Clostridia	Clostridiales	Clostridiaceae	Clostridium	Clostridium saccharoperbutylacetonicum	2	-15	65.61	58.5	1
4.50042e+06	M5NR	Bacteria	Firmicutes	Clostridia	Clostridiales	Clostridiaceae	Clostridium	Clostridium saccharoperbutylacetonicum	1	-18	62.5	64	1
4.49679e+06	M5NR	Bacteria	Firmicutes	Clostridia	Clostridiales	Clostridiaceae	Clostridium	Clostridium scindens	8	-16.27	73.12	54.45	8
4.49683e+06	M5NR	Bacteria	Firmicutes	Clostridia	Clostridiales	Clostridiaceae	Clostridium	Clostridium septicum	1	-18	83.33	54	1
4.5033e+06	M5NR	Bacteria	Firmicutes	Clostridia	Clostridiales	Clostridiaceae	Clostridium	Clostridium septicum	1	-23	84.29	70	1
4.50086e+06	M5NR	Bacteria	Firmicutes	Clostridia	Clostridiales	Clostridiaceae	Clostridium	Clostridium septicum	1	-27	89.55	67	1
4.5033e+06	M5NR	Bacteria	Firmicutes	Clostridia	Clostridiales	Clostridiaceae	Clostridium	Clostridium septicum	1	-27	76.62	77	1
4.5033e+06	M5NR	Bacteria	Firmicutes	Clostridia	Clostridiales	Clostridiaceae	Clostridium	Clostridium septicum	1	-24	78.12	64	1
4.50042e+06	M5NR	Bacteria	Firmicutes	Clostridia	Clostridiales	Clostridiaceae	Clostridium	Clostridium septicum	1	-22	70.42	71	1
4.49904e+06	M5NR	Bacteria	Firmicutes	Clostridia	Clostridiales	Clostridiaceae	Clostridium	Clostridium septicum	1	-20	68.06	72	1
4.50471e+06	M5NR	Bacteria	Firmicutes	Clostridia	Clostridiales	Clostridiaceae	Clostridium	Clostridium septicum	2	-18.5	66.4	66.5	2
4.49904e+06	M5NR	Bacteria	Firmicutes	Clostridia	Clostridiales	Clostridiaceae	Clostridium	Clostridium septicum	2	-15	72.98	51	2
4.50464e+06	M5NR	Bacteria	Firmicutes	Clostridia	Clostridiales	Clostridiaceae	Clostridium	Clostridium sp. CCRI-9842	1	-10	64	50	1
4.49905e+06	M5NR	Bacteria	Firmicutes	Clostridia	Clostridiales	Clostridiaceae	Clostridium	Clostridium sp. IBUN 13A	1	-23	88.06	67	1
4.49905e+06	M5NR	Bacteria	Firmicutes	Clostridia	Clostridiales	Clostridiaceae	Clostridium	Clostridium sp. IBUN 158B	1	-23	88.06	67	1
4.49905e+06	M5NR	Bacteria	Firmicutes	Clostridia	Clostridiales	Clostridiaceae	Clostridium	Clostridium sp. IBUN 22A	1	-23	88.06	67	1
4.5011e+06	M5NR	Bacteria	Firmicutes	Clostridia	Clostridiales	Clostridiaceae	Clostridium	Clostridium sp. IPP-29598 (FM-E)	1	-17	68.85	61	1
4.5011e+06	M5NR	Bacteria	Firmicutes	Clostridia	Clostridiales	Clostridiaceae	Clostridium	Clostridium sp. IPP-33600 (FM-H)	1	-17	68.85	61	1
4.5011e+06	M5NR	Bacteria	Firmicutes	Clostridia	Clostridiales	Clostridiaceae	Clostridium	Clostridium sp. IPP-39295 (FM-I)	1	-17	68.85	61	1
4.49904e+06	M5NR	Bacteria	Firmicutes	Clostridia	Clostridiales	Clostridiaceae	Clostridium	Clostridium sp. RKD	1	-15	60	60	1
4.50331e+06	M5NR	Bacteria	Firmicutes	Clostridia	Clostridiales	Clostridiaceae	Clostridium	Clostridium sp. enrichment culture clone 7-14	5	-16	76.1	55	5
4.50043e+06	M5NR	Bacteria	Firmicutes	Clostridia	Clostridiales	Clostridiaceae	Clostridium	Clostridium sp. enrichment culture clone 7-14	2	-15.5	71.81	55	2
4.50679e+06	M5NR	Bacteria	Firmicutes	Clostridia	Clostridiales	Clostridiaceae	Clostridium	Clostridium sp. enrichment culture clone 7-14	3	-18.67	78.4	55	3
4.50094e+06	M5NR	Bacteria	Firmicutes	Clostridia	Clostridiales	Clostridiaceae	Clostridium	Clostridium sp. enrichment culture clone 7-14	5	-15.57	80.81	50.17	5
4.50464e+06	M5NR	Bacteria	Firmicutes	Clostridia	Clostridiales	Clostridiaceae	Clostridium	Clostridium sp. enrichment culture clone 7-25	1	-17	75.47	53	1
4.50042e+06	M5NR	Bacteria	Firmicutes	Clostridia	Clostridiales	Clostridiaceae	Clostridium	Clostridium sp. enrichment culture clone 7-25	1	-16	67.8	59	1
4.5046e+06	M5NR	Bacteria	Firmicutes	Clostridia	Clostridiales	Clostridiaceae	Clostridium	Clostridium sp. enrichment culture clone 7-25	2	-24.25	81.56	67	2
4.49904e+06	M5NR	Bacteria	Firmicutes	Clostridia	Clostridiales	Clostridiaceae	Clostridium	Clostridium sp. enrichment culture clone 7-25	1	-16	80	50	1
4.5033e+06	M5NR	Bacteria	Firmicutes	Clostridia	Clostridiales	Clostridiaceae	Clostridium	Clostridium sp. enrichment culture clone 7-25	3	-16.33	75.66	54.33	3
4.50094e+06	M5NR	Bacteria	Firmicutes	Clostridia	Clostridiales	Clostridiaceae	Clostridium	Clostridium sp. enrichment culture clone 7-25	2	-20	77.44	60	2
4.5033e+06	M5NR	Bacteria	Firmicutes	Clostridia	Clostridiales	Clostridiaceae	Clostridium	Clostridium sp. enrichment culture clone 7-25	2	-19.5	70.84	66	2
4.4968e+06	M5NR	Bacteria	Firmicutes	Clostridia	Clostridiales	Clostridiaceae	Clostridium	Clostridium sporogenes	1	-18	64.79	71	1
4.49679e+06	M5NR	Bacteria	Firmicutes	Clostridia	Clostridiales	Clostridiaceae	Clostridium	Clostridium sporogenes	1	-24	61.73	81	1
4.5033e+06	M5NR	Bacteria	Firmicutes	Clostridia	Clostridiales	Clostridiaceae	Clostridium	Clostridium sporogenes	19	-13.84	69.87	51.79	19
4.50042e+06	M5NR	Bacteria	Firmicutes	Clostridia	Clostridiales	Clostridiaceae	Clostridium	Clostridium sporogenes	12	-13.92	66.22	55.33	12
4.5033e+06	M5NR	Bacteria	Firmicutes	Clostridia	Clostridiales	Clostridiaceae	Clostridium	Clostridium stercorarium	10	-11.67	66.74	50.33	5
4.49689e+06	M5NR	Bacteria	Firmicutes	Clostridia	Clostridiales	Clostridiaceae	Clostridium	Clostridium stercorarium	3	-14.33	67.11	52.17	3
4.5033e+06	M5NR	Bacteria	Firmicutes	Clostridia	Clostridiales	Clostridiaceae	Clostridium	Clostridium stercorarium	5	-15.08	72.65	50.44	5
4.50094e+06	M5NR	Bacteria	Firmicutes	Clostridia	Clostridiales	Clostridiaceae	Clostridium	Clostridium stercorarium	7	-16.29	74.24	50.86	7
4.49904e+06	M5NR	Bacteria	Firmicutes	Clostridia	Clostridiales	Clostridiaceae	Clostridium	Clostridium stercorarium	3	-14.89	62.62	66.16	3
4.5033e+06	M5NR	Bacteria	Firmicutes	Clostridia	Clostridiales	Clostridiaceae	Clostridium	Clostridium subterminale	7	-21.11	86.45	54.61	1
4.49904e+06	M5NR	Bacteria	Firmicutes	Clostridia	Clostridiales	Clostridiaceae	Clostridium	Clostridium subterminale	12	-18.18	75.58	54.64	1
4.49683e+06	M5NR	Bacteria	Firmicutes	Clostridia	Clostridiales	Clostridiaceae	Clostridium	Clostridium subterminale	1	-22	87.27	55	1
4.50042e+06	M5NR	Bacteria	Firmicutes	Clostridia	Clostridiales	Clostridiaceae	Clostridium	Clostridium subterminale	4	-17.12	74.76	56.38	1
4.4968e+06	M5NR	Bacteria	Firmicutes	Clostridia	Clostridiales	Clostridiaceae	Clostridium	Clostridium subterminale	2	-19	74.11	56	1
4.5011e+06	M5NR	Bacteria	Firmicutes	Clostridia	Clostridiales	Clostridiaceae	Clostridium	Clostridium subterminale	5	-20.1	89.16	50.9	1
4.50086e+06	M5NR	Bacteria	Firmicutes	Clostridia	Clostridiales	Clostridiaceae	Clostridium	Clostridium subterminale	13	-17.45	77.51	54.18	1
4.5046e+06	M5NR	Bacteria	Firmicutes	Clostridia	Clostridiales	Clostridiaceae	Clostridium	Clostridium subterminale	1	-21.14	78.14	58.05	1
4.5011e+06	M5NR	Bacteria	Firmicutes	Clostridia	Clostridiales	Clostridiaceae	Clostridium	Clostridium subterminale	11	-21.86	81.74	59.36	1
4.50094e+06	M5NR	Bacteria	Firmicutes	Clostridia	Clostridiales	Clostridiaceae	Clostridium	Clostridium subterminale	9	-20.33	78.78	57.56	1
4.49904e+06	M5NR	Bacteria	Firmicutes	Clostridia	Clostridiales	Clostridiaceae	Clostridium	Clostridium subterminale	5	-19.1	81.75	53.8	1
4.5033e+06	M5NR	Bacteria	Firmicutes	Clostridia	Clostridiales	Clostridiaceae	Clostridium	Clostridium subterminale	13	-25.58	82.95	64.25	1
4.50094e+06	M5NR	Bacteria	Firmicutes	Clostridia	Clostridiales	Clostridiaceae	Clostridium	Clostridium subterminale	1	-13.43	74.15	50.28	1
4.5068e+06	M5NR	Bacteria	Firmicutes	Clostridia	Clostridiales	Clostridiaceae	Clostridium	Clostridium subterminale	28	-18.35	78.22	54.19	1
4.50094e+06	M5NR	Bacteria	Firmicutes	Clostridia	Clostridiales	Clostridiaceae	Clostridium	Clostridium subterminale	11	-19.64	75.92	58.73	1
4.49904e+06	M5NR	Bacteria	Firmicutes	Clostridia	Clostridiales	Clostridiaceae	Clostridium	Clostridium subterminale	10	-19.5	77.11	57.5	1
4.5033e+06	M5NR	Bacteria	Firmicutes	Clostridia	Clostridiales	Clostridiaceae	Clostridium	Clostridium subterminale	6	-20.33	83.61	55.67	1
4.50042e+06	M5NR	Bacteria	Firmicutes	Clostridia	Clostridiales	Clostridiaceae	Clostridium	Clostridium subterminale	3	-26.33	76.92	73.67	1
4.5033e+06	M5NR	Bacteria	Firmicutes	Clostridia	Clostridiales	Clostridiaceae	Clostridium	Clostridium subterminale	11	-19.18	75.33	59.18	1
4.49803e+06	M5NR	Bacteria	Firmicutes	Clostridia	Clostridiales	Clostridiaceae	Clostridium	Clostridium subterminale	1	-15.73	77.66	50.15	1
4.49904e+06	M5NR	Bacteria	Firmicutes	Clostridia	Clostridiales	Clostridiaceae	Clostridium	Clostridium subterminale	2	-23	80.64	62.5	1
4.49904e+06	M5NR	Bacteria	Firmicutes	Clostridia	Clostridiales	Clostridiaceae	Clostridium	Clostridium subterminale	16	-17.31	78.3	54.16	1
4.5033e+06	M5NR	Bacteria	Firmicutes	Clostridia	Clostridiales	Clostridiaceae	Clostridium	Clostridium subterminale	18	-18.38	79.85	56.07	1
4.50042e+06	M5NR	Bacteria	Firmicutes	Clostridia	Clostridiales	Clostridiaceae	Clostridium	Clostridium subterminale	4	-13.75	69.09	53.12	1
4.5033e+06	M5NR	Bacteria	Firmicutes	Clostridia	Clostridiales	Clostridiaceae	Clostridium	Clostridium symbiosum	1	-14	76.47	51	1
4.5011e+06	M5NR	Bacteria	Firmicutes	Clostridia	Clostridiales	Clostridiaceae	Clostridium	Clostridium symbiosum	25	-21.31	78.66	60.05	4
4.50086e+06	M5NR	Bacteria	Firmicutes	Clostridia	Clostridiales	Clostridiaceae	Clostridium	Clostridium symbiosum	21	-16.43	75.66	53.85	4
4.5033e+06	M5NR	Bacteria	Firmicutes	Clostridia	Clostridiales	Clostridiaceae	Clostridium	Clostridium symbiosum	2	-23	76.28	60.5	2
4.5033e+06	M5NR	Bacteria	Firmicutes	Clostridia	Clostridiales	Clostridiaceae	Clostridium	Clostridium symbiosum	13	-24.28	83.31	65.3	4
4.50042e+06	M5NR	Bacteria	Firmicutes	Clostridia	Clostridiales	Clostridiaceae	Clostridium	Clostridium symbiosum	1	-12	66.67	51	1
4.50471e+06	M5NR	Bacteria	Firmicutes	Clostridia	Clostridiales	Clostridiaceae	Clostridium	Clostridium symbiosum	2	-11.5	65.49	52	2
4.5033e+06	M5NR	Bacteria	Firmicutes	Clostridia	Clostridiales	Clostridiaceae	Clostridium	Clostridium symbiosum	7	-16	74.52	54.17	2
4.50464e+06	M5NR	Bacteria	Firmicutes	Clostridia	Clostridiales	Clostridiaceae	Clostridium	Clostridium symbiosum	19	-19.53	77.09	59.42	2
4.5011e+06	M5NR	Bacteria	Firmicutes	Clostridia	Clostridiales	Clostridiaceae	Clostridium	Clostridium symbiosum	30	-19.34	84.75	52.23	4
4.4968e+06	M5NR	Bacteria	Firmicutes	Clostridia	Clostridiales	Clostridiaceae	Clostridium	Clostridium symbiosum	5	-20.2	78.42	58.4	2
4.5011e+06	M5NR	Bacteria	Firmicutes	Clostridia	Clostridiales	Clostridiaceae	Clostridium	Clostridium symbiosum	4	-12.96	66.92	53.17	3
4.49905e+06	M5NR	Bacteria	Firmicutes	Clostridia	Clostridiales	Clostridiaceae	Clostridium	Clostridium symbiosum	21	-16.8	76.9	53.95	2
4.5046e+06	M5NR	Bacteria	Firmicutes	Clostridia	Clostridiales	Clostridiaceae	Clostridium	Clostridium symbiosum	3	-17.34	70.71	61.73	3
4.5011e+06	M5NR	Bacteria	Firmicutes	Clostridia	Clostridiales	Clostridiaceae	Clostridium	Clostridium symbiosum	18	-15.8	72.19	54.97	3
4.50094e+06	M5NR	Bacteria	Firmicutes	Clostridia	Clostridiales	Clostridiaceae	Clostridium	Clostridium symbiosum	18	-19.18	76.36	61.56	3
4.49679e+06	M5NR	Bacteria	Firmicutes	Clostridia	Clostridiales	Clostridiaceae	Clostridium	Clostridium symbiosum	1	-23	68.42	76	1
4.5033e+06	M5NR	Bacteria	Firmicutes	Clostridia	Clostridiales	Clostridiaceae	Clostridium	Clostridium symbiosum	93	-12.5	67.22	52	93
4.49679e+06	M5NR	Bacteria	Firmicutes	Clostridia	Clostridiales	Clostridiaceae	Clostridium	Clostridium symbiosum	1	-11	61.54	52	1
4.49904e+06	M5NR	Bacteria	Firmicutes	Clostridia	Clostridiales	Clostridiaceae	Clostridium	Clostridium symbiosum	12	-19	72.89	60.42	2
4.49904e+06	M5NR	Bacteria	Firmicutes	Clostridia	Clostridiales	Clostridiaceae	Clostridium	Clostridium symbiosum	7	-13.1	71.55	50.25	2
4.49672e+06	M5NR	Bacteria	Firmicutes	Clostridia	Clostridiales	Clostridiaceae	Clostridium	Clostridium symbiosum	2	-15.5	76.63	52.5	1
4.5011e+06	M5NR	Bacteria	Firmicutes	Clostridia	Clostridiales	Clostridiaceae	Clostridium	Clostridium tetani	2	-10	60.94	50.5	2
4.50471e+06	M5NR	Bacteria	Firmicutes	Clostridia	Clostridiales	Clostridiaceae	Clostridium	Clostridium tetani	1	-20	69.49	59	1
4.5033e+06	M5NR	Bacteria	Firmicutes	Clostridia	Clostridiales	Clostridiaceae	Clostridium	Clostridium tetani	1	-17	71.7	53	1
4.5011e+06	M5NR	Bacteria	Firmicutes	Clostridia	Clostridiales	Clostridiaceae	Clostridium	Clostridium tetanomorphum	1	-20	68.66	67	1
4.49689e+06	M5NR	Bacteria	Firmicutes	Clostridia	Clostridiales	Clostridiaceae	Clostridium	Clostridium tetanomorphum	1	-9	61.54	52	1
4.5033e+06	M5NR	Bacteria	Firmicutes	Clostridia	Clostridiales	Clostridiaceae	Clostridium	Clostridium tetanomorphum	2	-18	70.14	64.5	2
4.49905e+06	M5NR	Bacteria	Firmicutes	Clostridia	Clostridiales	Clostridiaceae	Clostridium	Clostridium tetanomorphum	3	-16.67	74.82	55.33	3
4.50094e+06	M5NR	Bacteria	Firmicutes	Clostridia	Clostridiales	Clostridiaceae	Clostridium	Clostridium tetanomorphum	3	-15.33	72.7	56	3
4.49904e+06	M5NR	Bacteria	Firmicutes	Clostridia	Clostridiales	Clostridiaceae	Clostridium	Clostridium tetanomorphum	2	-16	77.44	52	2
4.50042e+06	M5NR	Bacteria	Firmicutes	Clostridia	Clostridiales	Clostridiaceae	Clostridium	Clostridium tetanomorphum	2	-17	74.17	56.5	2
4.49679e+06	M5NR	Bacteria	Firmicutes	Clostridia	Clostridiales	Clostridiaceae	Clostridium	Clostridium thermocellum	3	-14.75	60.37	62.5	3
4.49683e+06	M5NR	Bacteria	Firmicutes	Clostridia	Clostridiales	Clostridiaceae	Clostridium	Clostridium tyrobutyricum	1	-19	75	64	1
4.4968e+06	M5NR	Bacteria	Firmicutes	Clostridia	Clostridiales	Clostridiaceae	Clostridium	Clostridium tyrobutyricum	4	-22.5	70.48	74	2
4.5033e+06	M5NR	Bacteria	Firmicutes	Clostridia	Clostridiales	Clostridiaceae	Clostridium	Clostridium tyrobutyricum	1	-14	68.63	51	1
4.49803e+06	M5NR	Bacteria	Firmicutes	Clostridia	Clostridiales	Clostridiaceae	Clostridium	Clostridium tyrobutyricum	1	-12	66.04	53	1
4.50043e+06	M5NR	Bacteria	Firmicutes	Clostridia	Clostridiales	Clostridiaceae	Clostridium	Clostridium ultunense	1	-19	80.33	61	1
4.5011e+06	M5NR	Bacteria	Firmicutes	Clostridia	Clostridiales	Clostridiaceae	Clostridium	uncultured Clostridium sp.	1	-22	72.86	70	1
4.50464e+06	M5NR	Bacteria	Firmicutes	Clostridia	Clostridiales	Clostridiaceae	Oxobacter	Oxobacter pfennigii	1	-24	80.28	71	1
4.5011e+06	M5NR	Bacteria	Firmicutes	Clostridia	Clostridiales	Clostridiaceae	Oxobacter	Oxobacter pfennigii	1	-27	81.94	72	1
4.5033e+06	M5NR	Bacteria	Firmicutes	Clostridia	Clostridiales	Clostridiaceae	Tepidimicrobium	Tepidimicrobium ferriphilum	1	-15	65	60	1
4.50042e+06	M5NR	Bacteria	Firmicutes	Clostridia	Clostridiales	Clostridiales Family XI. Incertae Sedis	Finegoldia	Finegoldia magna	25	-13.4	71.97	50.03	25
4.49904e+06	M5NR	Bacteria	Firmicutes	Clostridia	Clostridiales	Clostridiales Family XI. Incertae Sedis	Finegoldia	Finegoldia magna	39	-12.71	69.01	51.75	39
4.49904e+06	M5NR	Bacteria	Firmicutes	Clostridia	Clostridiales	Clostridiales Family XI. Incertae Sedis	Finegoldia	Finegoldia magna	3	-11.67	64.98	50	3
4.5033e+06	M5NR	Bacteria	Firmicutes	Clostridia	Clostridiales	Clostridiales Family XI. Incertae Sedis	Finegoldia	Finegoldia magna	20	-13.66	69.68	52.21	20
4.49679e+06	M5NR	Bacteria	Firmicutes	Clostridia	Clostridiales	Clostridiales Family XI. Incertae Sedis	Finegoldia	Finegoldia magna	4	-15	74.09	51.75	4
4.49679e+06	M5NR	Bacteria	Firmicutes	Clostridia	Clostridiales	Clostridiales Family XI. Incertae Sedis	Peptoniphilus	Peptoniphilus duerdenii	6	-16.59	67.93	58.54	6
4.50042e+06	M5NR	Bacteria	Firmicutes	Clostridia	Clostridiales	Clostridiales Family XI. Incertae Sedis	Peptoniphilus	Peptoniphilus sp. oral taxon 836	3	-15.03	69.83	50.72	3
4.5068e+06	M5NR	Bacteria	Firmicutes	Clostridia	Clostridiales	Clostridiales Family XI. Incertae Sedis	Sedimentibacter	Sedimentibacter hydroxybenzoicus	1	-22	71.01	69	1
4.5033e+06	M5NR	Bacteria	Firmicutes	Clostridia	Clostridiales	Clostridiales Family XI. Incertae Sedis	Soehngenia	Soehngenia saccharolytica	1	-30	83.95	81	1
4.5011e+06	M5NR	Bacteria	Firmicutes	Clostridia	Clostridiales	Clostridiales Family XI. Incertae Sedis	Sporanaerobacter	Sporanaerobacter acetigenes	1	-18	68.18	66	1
4.49904e+06	M5NR	Bacteria	Firmicutes	Clostridia	Clostridiales	Clostridiales Family XI. Incertae Sedis	Sporanaerobacter	Sporanaerobacter acetigenes	1	-16	67.21	61	1
4.5046e+06	M5NR	Bacteria	Firmicutes	Clostridia	Clostridiales	Clostridiales Family XI. Incertae Sedis	Tissierella	Tissierella creatinini	1	-14	73.08	52	1
4.5068e+06	M5NR	Bacteria	Firmicutes	Clostridia	Clostridiales	Clostridiales Family XI. Incertae Sedis	Tissierella	Tissierella creatinini	1	-15	76.27	59	1
4.50044e+06	M5NR	Bacteria	Firmicutes	Clostridia	Clostridiales	Clostridiales Family XI. Incertae Sedis	Tissierella	Tissierella creatinini	1	-17	71.93	57	1
4.5046e+06	M5NR	Bacteria	Firmicutes	Clostridia	Clostridiales	Clostridiales Family XI. Incertae Sedis	Tissierella	Tissierella praeacuta	1	-12	62.96	54	1
4.49904e+06	M5NR	Bacteria	Firmicutes	Clostridia	Clostridiales	Clostridiales Family XI. Incertae Sedis	Tissierella	Tissierella sp. AIP 285.00	1	-14	69.81	53	1
4.49904e+06	M5NR	Bacteria	Firmicutes	Clostridia	Clostridiales	Clostridiales Family XI. Incertae Sedis	Tissierella	Tissierella sp. LBN 291	1	-16	71.43	56	1
4.5033e+06	M5NR	Bacteria	Firmicutes	Clostridia	Clostridiales	Clostridiales Family XI. Incertae Sedis	unclassified (derived from Clostridiales Family XI. Incertae Sedis)	Parvimonas micra	24	-13.12	71.02	50.38	24
4.5011e+06	M5NR	Bacteria	Firmicutes	Clostridia	Clostridiales	Clostridiales Family XIV. Incertae Sedis	Anaerobranca	Anaerobranca gottschalkii	1	-17	75.44	57	1
4.50471e+06	M5NR	Bacteria	Firmicutes	Clostridia	Clostridiales	Clostridiales Family XIV. Incertae Sedis	Anaerobranca	Anaerobranca horikoshii	1	-11	64	50	1
4.49904e+06	M5NR	Bacteria	Firmicutes	Clostridia	Clostridiales	Clostridiales Family XVII. Incertae Sedis	Sulfobacillus	Sulfobacillus acidophilus	1	-23	71.05	76	1
4.49803e+06	M5NR	Bacteria	Firmicutes	Clostridia	Clostridiales	Clostridiales Family XVII. Incertae Sedis	Sulfobacillus	Sulfobacillus acidophilus	1	-15	73.68	57	1
4.5033e+06	M5NR	Bacteria	Firmicutes	Clostridia	Clostridiales	Clostridiales Family XVII. Incertae Sedis	Sulfobacillus	Sulfobacillus thermosulfidooxidans	1	-14	78.43	51	1
4.5011e+06	M5NR	Bacteria	Firmicutes	Clostridia	Clostridiales	Clostridiales Family XVII. Incertae Sedis	Thermaerobacter	Thermaerobacter marianensis	1	-18	69.84	63	1
4.49679e+06	M5NR	Bacteria	Firmicutes	Clostridia	Clostridiales	Clostridiales Family XVII. Incertae Sedis	Thermaerobacter	Thermaerobacter marianensis	12	-11.11	67.28	50.92	12
4.49679e+06	M5NR	Bacteria	Firmicutes	Clostridia	Clostridiales	Clostridiales Family XVII. Incertae Sedis	Thermaerobacter	Thermaerobacter marianensis	2	-15.67	62.2	65	2
4.49679e+06	M5NR	Bacteria	Firmicutes	Clostridia	Clostridiales	Clostridiales Family XVII. Incertae Sedis	Thermaerobacter	Thermaerobacter subterraneus	2	-18	72.7	63	2
4.50094e+06	M5NR	Bacteria	Firmicutes	Clostridia	Clostridiales	Eubacteriaceae	Acetobacterium	Acetobacterium carbinolicum	1	-20	88.46	52	1
4.49904e+06	M5NR	Bacteria	Firmicutes	Clostridia	Clostridiales	Eubacteriaceae	Acetobacterium	Acetobacterium dehalogenans	1	-22	74.19	62	1
4.5046e+06	M5NR	Bacteria	Firmicutes	Clostridia	Clostridiales	Eubacteriaceae	Acetobacterium	Acetobacterium dehalogenans	3	-14	64.48	52	1
4.5033e+06	M5NR	Bacteria	Firmicutes	Clostridia	Clostridiales	Eubacteriaceae	Acetobacterium	Acetobacterium dehalogenans	3	-20.33	71.28	66	3
4.50094e+06	M5NR	Bacteria	Firmicutes	Clostridia	Clostridiales	Eubacteriaceae	Acetobacterium	Acetobacterium dehalogenans	3	-13.08	62.88	58.08	3
4.5033e+06	M5NR	Bacteria	Firmicutes	Clostridia	Clostridiales	Eubacteriaceae	Acetobacterium	Acetobacterium dehalogenans	1	-22	68.18	66	1
4.49904e+06	M5NR	Bacteria	Firmicutes	Clostridia	Clostridiales	Eubacteriaceae	Acetobacterium	Acetobacterium dehalogenans	2	-18	74.52	53.5	1
4.50471e+06	M5NR	Bacteria	Firmicutes	Clostridia	Clostridiales	Eubacteriaceae	Acetobacterium	Acetobacterium dehalogenans	1	-25	74.63	67	1
4.49803e+06	M5NR	Bacteria	Firmicutes	Clostridia	Clostridiales	Eubacteriaceae	Acetobacterium	Acetobacterium dehalogenans	1	-22	73.02	63	1
4.49904e+06	M5NR	Bacteria	Firmicutes	Clostridia	Clostridiales	Eubacteriaceae	Acetobacterium	Acetobacterium dehalogenans	2	-16.5	73.42	54.5	1
4.50094e+06	M5NR	Bacteria	Firmicutes	Clostridia	Clostridiales	Eubacteriaceae	Acetobacterium	Acetobacterium woodii	1	-15	70.91	55	1
4.5033e+06	M5NR	Bacteria	Firmicutes	Clostridia	Clostridiales	Eubacteriaceae	Acetobacterium	Acetobacterium woodii	4	-13.84	63.82	58.54	4
4.50094e+06	M5NR	Bacteria	Firmicutes	Clostridia	Clostridiales	Eubacteriaceae	Acetobacterium	Acetobacterium woodii	3	-14	73.71	51.33	1
4.49904e+06	M5NR	Bacteria	Firmicutes	Clostridia	Clostridiales	Eubacteriaceae	Acetobacterium	Acetobacterium woodii	1	-18	68.66	67	1
4.49689e+06	M5NR	Bacteria	Firmicutes	Clostridia	Clostridiales	Eubacteriaceae	Acetobacterium	Acetobacterium woodii	1	-18	69.35	62	1
4.49904e+06	M5NR	Bacteria	Firmicutes	Clostridia	Clostridiales	Eubacteriaceae	Eubacterium	Eubacterium acidaminophilum	5	-12.67	64.83	53	5
4.50331e+06	M5NR	Bacteria	Firmicutes	Clostridia	Clostridiales	Eubacteriaceae	Eubacterium	Eubacterium acidaminophilum	2	-15	65.62	64	1
4.5033e+06	M5NR	Bacteria	Firmicutes	Clostridia	Clostridiales	Eubacteriaceae	Eubacterium	Eubacterium acidaminophilum	1	-16	73.21	56	1
4.50086e+06	M5NR	Bacteria	Firmicutes	Clostridia	Clostridiales	Eubacteriaceae	Eubacterium	Eubacterium acidaminophilum	4	-16.83	73.14	54.5	4
4.5011e+06	M5NR	Bacteria	Firmicutes	Clostridia	Clostridiales	Eubacteriaceae	Eubacterium	Eubacterium acidaminophilum	3	-13.67	70.78	51.83	3
4.5033e+06	M5NR	Bacteria	Firmicutes	Clostridia	Clostridiales	Eubacteriaceae	Eubacterium	Eubacterium acidaminophilum	6	-15.08	73.6	51.67	6
4.49905e+06	M5NR	Bacteria	Firmicutes	Clostridia	Clostridiales	Eubacteriaceae	Eubacterium	Eubacterium acidaminophilum	4	-15.5	65.06	60.38	4
4.49904e+06	M5NR	Bacteria	Firmicutes	Clostridia	Clostridiales	Eubacteriaceae	Eubacterium	Eubacterium acidaminophilum	5	-12.17	70.08	50.22	5
4.50042e+06	M5NR	Bacteria	Firmicutes	Clostridia	Clostridiales	Eubacteriaceae	Eubacterium	Eubacterium acidaminophilum	2	-18.5	68.29	68	2
4.49688e+06	M5NR	Bacteria	Firmicutes	Clostridia	Clostridiales	Eubacteriaceae	Eubacterium	Eubacterium acidaminophilum	1	-17	66.67	63	1
4.49904e+06	M5NR	Bacteria	Firmicutes	Clostridia	Clostridiales	Eubacteriaceae	Eubacterium	Eubacterium acidaminophilum	3	-13.88	73.47	52.12	3
4.49904e+06	M5NR	Bacteria	Firmicutes	Clostridia	Clostridiales	Eubacteriaceae	Eubacterium	Eubacterium acidaminophilum	4	-16.56	69.94	57.11	4
4.50044e+06	M5NR	Bacteria	Firmicutes	Clostridia	Clostridiales	Eubacteriaceae	Eubacterium	Eubacterium acidaminophilum	2	-14.5	66.14	56	2
4.4968e+06	M5NR	Bacteria	Firmicutes	Clostridia	Clostridiales	Eubacteriaceae	Eubacterium	Eubacterium barkeri	1	-18	84.91	53	1
4.5011e+06	M5NR	Bacteria	Firmicutes	Clostridia	Clostridiales	Eubacteriaceae	Eubacterium	Eubacterium barkeri	3	-13.5	70.67	54.5	1
4.49904e+06	M5NR	Bacteria	Firmicutes	Clostridia	Clostridiales	Eubacteriaceae	Eubacterium	Eubacterium barkeri	1	-15	71.15	52	1
4.50331e+06	M5NR	Bacteria	Firmicutes	Clostridia	Clostridiales	Eubacteriaceae	Eubacterium	Eubacterium barkeri	1	-18	75.86	58	1
4.5033e+06	M5NR	Bacteria	Firmicutes	Clostridia	Clostridiales	Eubacteriaceae	Eubacterium	Eubacterium barkeri	2	-12.5	65.16	55.5	2
4.50094e+06	M5NR	Bacteria	Firmicutes	Clostridia	Clostridiales	Eubacteriaceae	Eubacterium	Eubacterium barkeri	2	-13	66.22	55	2
4.5033e+06	M5NR	Bacteria	Firmicutes	Clostridia	Clostridiales	Eubacteriaceae	Eubacterium	Eubacterium barkeri	7	-16.12	71	58.66	7
4.50679e+06	M5NR	Bacteria	Firmicutes	Clostridia	Clostridiales	Eubacteriaceae	Eubacterium	Eubacterium barkeri	1	-22	71.83	71	1
4.5011e+06	M5NR	Bacteria	Firmicutes	Clostridia	Clostridiales	Eubacteriaceae	Eubacterium	Eubacterium barkeri	3	-15	67.72	55	1
4.5068e+06	M5NR	Bacteria	Firmicutes	Clostridia	Clostridiales	Eubacteriaceae	Eubacterium	Eubacterium barkeri	8	-11.79	68.52	51.57	8
4.49904e+06	M5NR	Bacteria	Firmicutes	Clostridia	Clostridiales	Eubacteriaceae	Eubacterium	Eubacterium barkeri	4	-19	71.61	61	2
4.5033e+06	M5NR	Bacteria	Firmicutes	Clostridia	Clostridiales	Eubacteriaceae	Eubacterium	Eubacterium barkeri	1	-24	80.56	72	1
4.5033e+06	M5NR	Bacteria	Firmicutes	Clostridia	Clostridiales	Eubacteriaceae	Eubacterium	Eubacterium barkeri	1	-17	67.19	64	1
4.50042e+06	M5NR	Bacteria	Firmicutes	Clostridia	Clostridiales	Eubacteriaceae	Eubacterium	Eubacterium cellulosolvens	1	-14	61.67	60	1
4.5011e+06	M5NR	Bacteria	Firmicutes	Clostridia	Clostridiales	Eubacteriaceae	Eubacterium	Eubacterium cellulosolvens	2	-13.5	61.84	56.5	2
4.5033e+06	M5NR	Bacteria	Firmicutes	Clostridia	Clostridiales	Eubacteriaceae	Eubacterium	Eubacterium cellulosolvens	3	-13.5	65.67	55	1
4.49679e+06	M5NR	Bacteria	Firmicutes	Clostridia	Clostridiales	Eubacteriaceae	Eubacterium	Eubacterium cellulosolvens	18	-15.31	73.08	52.31	18
4.50042e+06	M5NR	Bacteria	Firmicutes	Clostridia	Clostridiales	Eubacteriaceae	Eubacterium	Eubacterium hallii	1	-18	86.54	52	1
4.5033e+06	M5NR	Bacteria	Firmicutes	Clostridia	Clostridiales	Eubacteriaceae	Eubacterium	Eubacterium hallii	1	-30	72.94	85	1
4.49679e+06	M5NR	Bacteria	Firmicutes	Clostridia	Clostridiales	Eubacteriaceae	Eubacterium	Eubacterium hallii	5	-14	73.08	51.8	5
4.5033e+06	M5NR	Bacteria	Firmicutes	Clostridia	Clostridiales	Eubacteriaceae	Eubacterium	Eubacterium ramulus	2	-13	71.47	51	1
4.50331e+06	M5NR	Bacteria	Firmicutes	Clostridia	Clostridiales	Eubacteriaceae	Eubacterium	Eubacterium rectale	1	-12	69.23	52	1
4.50043e+06	M5NR	Bacteria	Firmicutes	Clostridia	Clostridiales	Eubacteriaceae	Eubacterium	Eubacterium rectale	1	-14	74.07	54	1
4.49688e+06	M5NR	Bacteria	Firmicutes	Clostridia	Clostridiales	Eubacteriaceae	Eubacterium	Eubacterium rectale	2	-16	81.21	54	1
4.5033e+06	M5NR	Bacteria	Firmicutes	Clostridia	Clostridiales	Eubacteriaceae	Eubacterium	Eubacterium rectale	484	-16.13	77.44	51.96	318
4.50464e+06	M5NR	Bacteria	Firmicutes	Clostridia	Clostridiales	Eubacteriaceae	Eubacterium	Eubacterium rectale	174	-17.95	80.9	56.38	174
4.5046e+06	M5NR	Bacteria	Firmicutes	Clostridia	Clostridiales	Eubacteriaceae	Eubacterium	Eubacterium rectale	117	-15.66	74.95	54.97	117
4.5011e+06	M5NR	Bacteria	Firmicutes	Clostridia	Clostridiales	Eubacteriaceae	Eubacterium	Eubacterium rectale	227	-15.28	76.08	53.93	223
4.49803e+06	M5NR	Bacteria	Firmicutes	Clostridia	Clostridiales	Eubacteriaceae	Eubacterium	Eubacterium rectale	303	-15.14	76.26	52.81	303
4.50086e+06	M5NR	Bacteria	Firmicutes	Clostridia	Clostridiales	Eubacteriaceae	Eubacterium	Eubacterium ruminantium	1	-24	78.69	61	1
4.5011e+06	M5NR	Bacteria	Firmicutes	Clostridia	Clostridiales	Eubacteriaceae	Eubacterium	Eubacterium ruminantium	1	-23	77.42	62	1
4.5068e+06	M5NR	Bacteria	Firmicutes	Clostridia	Clostridiales	Eubacteriaceae	Eubacterium	Eubacterium ruminantium	2	-14.17	69.69	54.17	2
4.5033e+06	M5NR	Bacteria	Firmicutes	Clostridia	Clostridiales	Eubacteriaceae	Eubacterium	Eubacterium ruminantium	1	-16	74	50	1
4.49679e+06	M5NR	Bacteria	Firmicutes	Clostridia	Clostridiales	Eubacteriaceae	Eubacterium	Eubacterium siraeum	24	-13.81	71.25	52.01	24
4.49904e+06	M5NR	Bacteria	Firmicutes	Clostridia	Clostridiales	Eubacteriaceae	Eubacterium	Eubacterium sp. WAL 14571	1	-16	64.06	64	1
4.49689e+06	M5NR	Bacteria	Firmicutes	Clostridia	Clostridiales	Heliobacteriaceae	Heliobacillus	Heliobacillus mobilis	2	-18.25	74.27	53.75	2
4.50042e+06	M5NR	Bacteria	Firmicutes	Clostridia	Clostridiales	Heliobacteriaceae	Heliobacillus	Heliobacillus mobilis	6	-14.58	68.77	54.62	6
4.5011e+06	M5NR	Bacteria	Firmicutes	Clostridia	Clostridiales	Heliobacteriaceae	Heliobacillus	Heliobacillus mobilis	14	-12.46	69.83	50.99	14
4.5033e+06	M5NR	Bacteria	Firmicutes	Clostridia	Clostridiales	Heliobacteriaceae	Heliobacillus	Heliobacillus mobilis	6	-13.31	65.84	53.03	6
4.5033e+06	M5NR	Bacteria	Firmicutes	Clostridia	Clostridiales	Heliobacteriaceae	Heliobacillus	Heliobacillus mobilis	11	-14.47	70.99	54.34	11
4.49904e+06	M5NR	Bacteria	Firmicutes	Clostridia	Clostridiales	Heliobacteriaceae	Heliobacillus	Heliobacillus mobilis	12	-15.02	70.45	55.71	12
4.50471e+06	M5NR	Bacteria	Firmicutes	Clostridia	Clostridiales	Heliobacteriaceae	Heliobacterium	Heliobacterium chlorum	1	-18	67.19	64	1
4.50042e+06	M5NR	Bacteria	Firmicutes	Clostridia	Clostridiales	Heliobacteriaceae	Heliobacterium	Heliobacterium chlorum	1	-16	66.67	69	1
4.50044e+06	M5NR	Bacteria	Firmicutes	Clostridia	Clostridiales	Heliobacteriaceae	Heliophilum	Heliophilum fasciatum	1	-16	71.43	56	1
4.50043e+06	M5NR	Bacteria	Firmicutes	Clostridia	Clostridiales	Heliobacteriaceae	Heliophilum	Heliophilum fasciatum	1	-16	73.58	53	1
4.50471e+06	M5NR	Bacteria	Firmicutes	Clostridia	Clostridiales	Heliobacteriaceae	Heliophilum	Heliophilum fasciatum	1	-17	61.19	67	1
4.50331e+06	M5NR	Bacteria	Firmicutes	Clostridia	Clostridiales	Lachnospiraceae	Acetitomaculum	Acetitomaculum ruminis	1	-18	70.49	61	1
4.5011e+06	M5NR	Bacteria	Firmicutes	Clostridia	Clostridiales	Lachnospiraceae	Acetitomaculum	Acetitomaculum ruminis	1	-29	86.96	69	1
4.50086e+06	M5NR	Bacteria	Firmicutes	Clostridia	Clostridiales	Lachnospiraceae	Acetitomaculum	Acetitomaculum ruminis	1	-27	82.61	69	1
4.5033e+06	M5NR	Bacteria	Firmicutes	Clostridia	Clostridiales	Lachnospiraceae	Acetitomaculum	Acetitomaculum ruminis	1	-22	85.45	55	1
4.50471e+06	M5NR	Bacteria	Firmicutes	Clostridia	Clostridiales	Lachnospiraceae	Acetitomaculum	Acetitomaculum ruminis	1	-25	76.06	71	1
4.5033e+06	M5NR	Bacteria	Firmicutes	Clostridia	Clostridiales	Lachnospiraceae	Anaerostipes	Anaerostipes butyraticus	1	-17	68.97	58	1
4.49905e+06	M5NR	Bacteria	Firmicutes	Clostridia	Clostridiales	Lachnospiraceae	Anaerostipes	Anaerostipes caccae	1	-18	72.88	59	1
4.49679e+06	M5NR	Bacteria	Firmicutes	Clostridia	Clostridiales	Lachnospiraceae	Anaerostipes	Anaerostipes caccae	9	-12.44	69.84	51.44	9
4.49679e+06	M5NR	Bacteria	Firmicutes	Clostridia	Clostridiales	Lachnospiraceae	Anaerostipes	Anaerostipes sp. 3_2_56FAA	4	-13	65.57	58.25	4
4.49904e+06	M5NR	Bacteria	Firmicutes	Clostridia	Clostridiales	Lachnospiraceae	Blautia	Blautia coccoides	1	-17	64.62	65	1
4.50464e+06	M5NR	Bacteria	Firmicutes	Clostridia	Clostridiales	Lachnospiraceae	Blautia	Blautia coccoides	1	-14	70	60	1
4.5033e+06	M5NR	Bacteria	Firmicutes	Clostridia	Clostridiales	Lachnospiraceae	Blautia	Blautia coccoides	1	-33	79.01	81	1
4.50094e+06	M5NR	Bacteria	Firmicutes	Clostridia	Clostridiales	Lachnospiraceae	Blautia	Blautia coccoides	1	-26	74.29	70	1
4.5011e+06	M5NR	Bacteria	Firmicutes	Clostridia	Clostridiales	Lachnospiraceae	Blautia	Blautia hydrogenotrophica	1	-16	62.9	62	1
4.49803e+06	M5NR	Bacteria	Firmicutes	Clostridia	Clostridiales	Lachnospiraceae	Blautia	Blautia producta	2	-24.5	73.56	71.75	2
4.5033e+06	M5NR	Bacteria	Firmicutes	Clostridia	Clostridiales	Lachnospiraceae	Blautia	Blautia schinkii	1	-23	85.96	57	1
4.49905e+06	M5NR	Bacteria	Firmicutes	Clostridia	Clostridiales	Lachnospiraceae	Blautia	Blautia schinkii	1	-10	60.78	51	1
4.49679e+06	M5NR	Bacteria	Firmicutes	Clostridia	Clostridiales	Lachnospiraceae	Blautia	Blautia schinkii	1	-27	79.17	72	1
4.5068e+06	M5NR	Bacteria	Firmicutes	Clostridia	Clostridiales	Lachnospiraceae	Blautia	Blautia schinkii	1	-16	69.64	56	1
4.5011e+06	M5NR	Bacteria	Firmicutes	Clostridia	Clostridiales	Lachnospiraceae	Blautia	Blautia sp. Ser8	1	-18	86.27	51	1
4.49803e+06	M5NR	Bacteria	Firmicutes	Clostridia	Clostridiales	Lachnospiraceae	Blautia	Blautia sp. Ser8	1	-22	91.38	58	1
4.5033e+06	M5NR	Bacteria	Firmicutes	Clostridia	Clostridiales	Lachnospiraceae	Blautia	[Ruminococcus] gnavus	1	-18	63.08	65	1
4.5046e+06	M5NR	Bacteria	Firmicutes	Clostridia	Clostridiales	Lachnospiraceae	Blautia	[Ruminococcus] gnavus	1	-12	66.67	54	1
4.49803e+06	M5NR	Bacteria	Firmicutes	Clostridia	Clostridiales	Lachnospiraceae	Blautia	[Ruminococcus] gnavus	1	-16	62.9	62	1
4.49679e+06	M5NR	Bacteria	Firmicutes	Clostridia	Clostridiales	Lachnospiraceae	Blautia	[Ruminococcus] gnavus	13	-13.63	71.1	51.27	13
4.5033e+06	M5NR	Bacteria	Firmicutes	Clostridia	Clostridiales	Lachnospiraceae	Blautia	[Ruminococcus] gnavus	213	-13.93	74.35	50.08	213
4.50042e+06	M5NR	Bacteria	Firmicutes	Clostridia	Clostridiales	Lachnospiraceae	Butyrivibrio	Butyrivibrio fibrisolvens	9	-27.1	84.99	67.12	9
4.4968e+06	M5NR	Bacteria	Firmicutes	Clostridia	Clostridiales	Lachnospiraceae	Butyrivibrio	Butyrivibrio fibrisolvens	6	-18.75	87.97	52.5	6
4.49904e+06	M5NR	Bacteria	Firmicutes	Clostridia	Clostridiales	Lachnospiraceae	Butyrivibrio	Butyrivibrio fibrisolvens	20	-17.12	77.58	53.18	18
4.49679e+06	M5NR	Bacteria	Firmicutes	Clostridia	Clostridiales	Lachnospiraceae	Butyrivibrio	Butyrivibrio fibrisolvens	2	-14	68.67	52.67	2
4.49679e+06	M5NR	Bacteria	Firmicutes	Clostridia	Clostridiales	Lachnospiraceae	Butyrivibrio	Butyrivibrio fibrisolvens	2	-18.25	71.21	60.75	2
4.49679e+06	M5NR	Bacteria	Firmicutes	Clostridia	Clostridiales	Lachnospiraceae	Butyrivibrio	Butyrivibrio fibrisolvens	2	-23.5	87.63	58.5	2
4.5033e+06	M5NR	Bacteria	Firmicutes	Clostridia	Clostridiales	Lachnospiraceae	Butyrivibrio	Butyrivibrio fibrisolvens	17	-16.99	73.37	56.09	17
4.5033e+06	M5NR	Bacteria	Firmicutes	Clostridia	Clostridiales	Lachnospiraceae	Butyrivibrio	Clostridium proteoclasticum	1	-13	61.54	52	1
4.50094e+06	M5NR	Bacteria	Firmicutes	Clostridia	Clostridiales	Lachnospiraceae	Butyrivibrio	Clostridium proteoclasticum	2	-14	65.89	57.5	1
4.5033e+06	M5NR	Bacteria	Firmicutes	Clostridia	Clostridiales	Lachnospiraceae	Butyrivibrio	Clostridium proteoclasticum	1	-12	61.11	54	1
4.5033e+06	M5NR	Bacteria	Firmicutes	Clostridia	Clostridiales	Lachnospiraceae	Butyrivibrio	Clostridium proteoclasticum	1	-14	62.71	59	1
4.49904e+06	M5NR	Bacteria	Firmicutes	Clostridia	Clostridiales	Lachnospiraceae	Butyrivibrio	Clostridium proteoclasticum	1	-15	60	65	1
4.50331e+06	M5NR	Bacteria	Firmicutes	Clostridia	Clostridiales	Lachnospiraceae	Butyrivibrio	uncultured Butyrivibrio sp.	1	-27	82.26	62	1
4.50042e+06	M5NR	Bacteria	Firmicutes	Clostridia	Clostridiales	Lachnospiraceae	Butyrivibrio	uncultured Butyrivibrio sp.	1	-30	81.69	71	1
4.50044e+06	M5NR	Bacteria	Firmicutes	Clostridia	Clostridiales	Lachnospiraceae	Butyrivibrio	uncultured Butyrivibrio sp.	1	-16	66.04	53	1
4.4968e+06	M5NR	Bacteria	Firmicutes	Clostridia	Clostridiales	Lachnospiraceae	Cellulosilyticum	Cellulosilyticum ruminicola	2	-19.5	78.07	52	2
4.50043e+06	M5NR	Bacteria	Firmicutes	Clostridia	Clostridiales	Lachnospiraceae	Cellulosilyticum	Cellulosilyticum ruminicola	1	-16	68.42	57	1
4.5033e+06	M5NR	Bacteria	Firmicutes	Clostridia	Clostridiales	Lachnospiraceae	Cellulosilyticum	Clostridium lentocellum	1	-14	73.08	52	1
4.49679e+06	M5NR	Bacteria	Firmicutes	Clostridia	Clostridiales	Lachnospiraceae	Coprococcus	Coprococcus catus	17	-14	75.05	50.35	17
4.5033e+06	M5NR	Bacteria	Firmicutes	Clostridia	Clostridiales	Lachnospiraceae	Coprococcus	Coprococcus comes	123	-13.91	75.14	50.23	123
4.5033e+06	M5NR	Bacteria	Firmicutes	Clostridia	Clostridiales	Lachnospiraceae	Dorea	Dorea longicatena	147	-14.14	74.47	50.52	147
4.5046e+06	M5NR	Bacteria	Firmicutes	Clostridia	Clostridiales	Lachnospiraceae	Pseudobutyrivibrio	Pseudobutyrivibrio ruminis	1	-21	90.74	54	1
4.50464e+06	M5NR	Bacteria	Firmicutes	Clostridia	Clostridiales	Lachnospiraceae	Pseudobutyrivibrio	Pseudobutyrivibrio xylanivorans	2	-17.9	74.53	54.2	2
4.5046e+06	M5NR	Bacteria	Firmicutes	Clostridia	Clostridiales	Lachnospiraceae	Pseudobutyrivibrio	Pseudobutyrivibrio xylanivorans	2	-27.5	92.81	58.5	1
4.49905e+06	M5NR	Bacteria	Firmicutes	Clostridia	Clostridiales	Lachnospiraceae	Pseudobutyrivibrio	Pseudobutyrivibrio xylanivorans	1	-20	78.95	57	1
4.50094e+06	M5NR	Bacteria	Firmicutes	Clostridia	Clostridiales	Lachnospiraceae	Pseudobutyrivibrio	Pseudobutyrivibrio xylanivorans	4	-17	77.94	53.5	1
4.5033e+06	M5NR	Bacteria	Firmicutes	Clostridia	Clostridiales	Lachnospiraceae	Pseudobutyrivibrio	Pseudobutyrivibrio xylanivorans	1	-25	66.22	74	1
4.5033e+06	M5NR	Bacteria	Firmicutes	Clostridia	Clostridiales	Lachnospiraceae	Pseudobutyrivibrio	Pseudobutyrivibrio xylanivorans	1	-17	77.78	54	1
4.49904e+06	M5NR	Bacteria	Firmicutes	Clostridia	Clostridiales	Lachnospiraceae	Pseudobutyrivibrio	Pseudobutyrivibrio xylanivorans	2	-15	73.22	51.38	2
4.50331e+06	M5NR	Bacteria	Firmicutes	Clostridia	Clostridiales	Lachnospiraceae	Robinsoniella	Robinsoniella peoriensis	1	-16	83.02	53	1
4.50094e+06	M5NR	Bacteria	Firmicutes	Clostridia	Clostridiales	Lachnospiraceae	Roseburia	Roseburia cecicola	1	-18	83.02	53	1
4.50042e+06	M5NR	Bacteria	Firmicutes	Clostridia	Clostridiales	Lachnospiraceae	Roseburia	Roseburia cecicola	1	-16	86.27	51	1
4.49803e+06	M5NR	Bacteria	Firmicutes	Clostridia	Clostridiales	Lachnospiraceae	Roseburia	Roseburia cecicola	1	-14	68.85	61	1
4.5011e+06	M5NR	Bacteria	Firmicutes	Clostridia	Clostridiales	Lachnospiraceae	Roseburia	Roseburia hominis	1	-17	82.14	56	1
4.5033e+06	M5NR	Bacteria	Firmicutes	Clostridia	Clostridiales	Lachnospiraceae	Roseburia	Roseburia hominis	1	-14	75	52	1
4.5033e+06	M5NR	Bacteria	Firmicutes	Clostridia	Clostridiales	Lachnospiraceae	Roseburia	Roseburia intestinalis	1	-16	77.97	59	1
4.49904e+06	M5NR	Bacteria	Firmicutes	Clostridia	Clostridiales	Lachnospiraceae	Roseburia	Roseburia intestinalis	1	-24	77.78	72	1
4.50331e+06	M5NR	Bacteria	Firmicutes	Clostridia	Clostridiales	Lachnospiraceae	Roseburia	Roseburia intestinalis	1	-16	72.73	55	1
4.50331e+06	M5NR	Bacteria	Firmicutes	Clostridia	Clostridiales	Lachnospiraceae	Roseburia	Roseburia intestinalis	1	-14	80	50	1
4.49904e+06	M5NR	Bacteria	Firmicutes	Clostridia	Clostridiales	Lachnospiraceae	Roseburia	Roseburia intestinalis	1	-16	80	50	1
4.50044e+06	M5NR	Bacteria	Firmicutes	Clostridia	Clostridiales	Lachnospiraceae	Roseburia	Roseburia intestinalis	1	-18	80.36	56	1
4.49679e+06	M5NR	Bacteria	Firmicutes	Clostridia	Clostridiales	Lachnospiraceae	Roseburia	Roseburia intestinalis	8	-14.04	70.97	52.14	8
4.49679e+06	M5NR	Bacteria	Firmicutes	Clostridia	Clostridiales	Lachnospiraceae	Roseburia	Roseburia intestinalis	10	-17.8	74.66	56.9	10
4.5033e+06	M5NR	Bacteria	Firmicutes	Clostridia	Clostridiales	Lachnospiraceae	Roseburia	Roseburia inulinivorans	1	-30	79.49	78	1
4.50042e+06	M5NR	Bacteria	Firmicutes	Clostridia	Clostridiales	Lachnospiraceae	Roseburia	Roseburia inulinivorans	1	-18	78.57	56	1
4.49905e+06	M5NR	Bacteria	Firmicutes	Clostridia	Clostridiales	Lachnospiraceae	Roseburia	Roseburia inulinivorans	2	-18.5	78.73	53.5	2
4.50094e+06	M5NR	Bacteria	Firmicutes	Clostridia	Clostridiales	Lachnospiraceae	Roseburia	Roseburia inulinivorans	3	-15	75.69	51	3
4.5033e+06	M5NR	Bacteria	Firmicutes	Clostridia	Clostridiales	Lachnospiraceae	Roseburia	Roseburia inulinivorans	1	-12	64.81	54	1
4.49904e+06	M5NR	Bacteria	Firmicutes	Clostridia	Clostridiales	Lachnospiraceae	Roseburia	Roseburia inulinivorans	1	-16	64.06	64	1
4.5033e+06	M5NR	Bacteria	Firmicutes	Clostridia	Clostridiales	Lachnospiraceae	Roseburia	Roseburia inulinivorans	1	-17	69.35	62	1
4.50094e+06	M5NR	Bacteria	Firmicutes	Clostridia	Clostridiales	Lachnospiraceae	Roseburia	Roseburia sp. A2-183	1	-14	67.21	61	1
4.50471e+06	M5NR	Bacteria	Firmicutes	Clostridia	Clostridiales	Lachnospiraceae	Roseburia	Roseburia sp. A2-183	1	-32	98.55	69	1
4.50042e+06	M5NR	Bacteria	Firmicutes	Clostridia	Clostridiales	Lachnospiraceae	Syntrophococcus	Syntrophococcus sucromutans	1	-16	70	60	1
4.5033e+06	M5NR	Bacteria	Firmicutes	Clostridia	Clostridiales	Lachnospiraceae	unclassified (derived from Lachnospiraceae)	Lachnospiraceae bacterium 14-2	3	-14	75.7	51	1
4.49803e+06	M5NR	Bacteria	Firmicutes	Clostridia	Clostridiales	Lachnospiraceae	unclassified (derived from Lachnospiraceae)	Lachnospiraceae bacterium 14-2	1	-19	82.46	57	1
4.49679e+06	M5NR	Bacteria	Firmicutes	Clostridia	Clostridiales	Lachnospiraceae	unclassified (derived from Lachnospiraceae)	Lachnospiraceae bacterium 8_1_57FAA	9	-17.8	74.58	57	9
4.50042e+06	M5NR	Bacteria	Firmicutes	Clostridia	Clostridiales	Lachnospiraceae	unclassified (derived from Lachnospiraceae)	Lachnospiraceae bacterium A4	2	-15	69.12	60	2
4.50044e+06	M5NR	Bacteria	Firmicutes	Clostridia	Clostridiales	Lachnospiraceae	unclassified (derived from Lachnospiraceae)	Lachnospiraceae bacterium A4	1	-17	88	50	1
4.5033e+06	M5NR	Bacteria	Firmicutes	Clostridia	Clostridiales	Lachnospiraceae	unclassified (derived from Lachnospiraceae)	Lachnospiraceae bacterium A4	2	-19.5	83.67	58.5	2
4.50086e+06	M5NR	Bacteria	Firmicutes	Clostridia	Clostridiales	Lachnospiraceae	unclassified (derived from Lachnospiraceae)	Lachnospiraceae bacterium A4	1	-26	83.1	71	1
4.50042e+06	M5NR	Bacteria	Firmicutes	Clostridia	Clostridiales	Lachnospiraceae	unclassified (derived from Lachnospiraceae)	Lachnospiraceae bacterium A4	2	-16.5	70.86	65	2
4.5046e+06	M5NR	Bacteria	Firmicutes	Clostridia	Clostridiales	Lachnospiraceae	unclassified (derived from Lachnospiraceae)	Lachnospiraceae bacterium A4	1	-17	77.42	62	1
4.5033e+06	M5NR	Bacteria	Firmicutes	Clostridia	Clostridiales	Lachnospiraceae	unclassified (derived from Lachnospiraceae)	Lachnospiraceae bacterium A4	1	-18	78.95	57	1
4.50094e+06	M5NR	Bacteria	Firmicutes	Clostridia	Clostridiales	Lachnospiraceae	unclassified (derived from Lachnospiraceae)	Lachnospiraceae bacterium A4	2	-15.33	74.34	57.67	2
4.50094e+06	M5NR	Bacteria	Firmicutes	Clostridia	Clostridiales	Lachnospiraceae	unclassified (derived from Lachnospiraceae)	Lachnospiraceae bacterium A4	1	-29	86.67	75	1
4.49904e+06	M5NR	Bacteria	Firmicutes	Clostridia	Clostridiales	Lachnospiraceae	unclassified (derived from Lachnospiraceae)	Lachnospiraceae bacterium A4	1	-19	85.71	56	1
4.5011e+06	M5NR	Bacteria	Firmicutes	Clostridia	Clostridiales	Lachnospiraceae	unclassified (derived from Lachnospiraceae)	uncultured Lachnospiraceae bacterium	1	-18	62.12	66	1
4.5011e+06	M5NR	Bacteria	Firmicutes	Clostridia	Clostridiales	Lachnospiraceae	unclassified (derived from Lachnospiraceae)	uncultured Lachnospiraceae bacterium	1	-24	85.19	54	1
4.50094e+06	M5NR	Bacteria	Firmicutes	Clostridia	Clostridiales	Peptococcaceae	Dehalobacter	Dehalobacter restrictus	1	-13	64.41	59	1
4.50094e+06	M5NR	Bacteria	Firmicutes	Clostridia	Clostridiales	Peptococcaceae	Desulfitobacterium	Desulfitobacterium dehalogenans	1	-10	60.78	51	1
4.5011e+06	M5NR	Bacteria	Firmicutes	Clostridia	Clostridiales	Peptococcaceae	Desulfitobacterium	Desulfitobacterium hafniense	1	-10	63.64	55	1
4.49679e+06	M5NR	Bacteria	Firmicutes	Clostridia	Clostridiales	Peptococcaceae	Desulfotomaculum	Desulfotomaculum acetoxidans	16	-11.61	69.15	50.05	16
4.49679e+06	M5NR	Bacteria	Firmicutes	Clostridia	Clostridiales	Peptococcaceae	Desulfotomaculum	Desulfotomaculum reducens	15	-13.06	69.98	50	15
4.50042e+06	M5NR	Bacteria	Firmicutes	Clostridia	Clostridiales	Peptococcaceae	Desulfotomaculum	Desulfotomaculum thermocisternum	1	-14	66.13	62	1
4.5033e+06	M5NR	Bacteria	Firmicutes	Clostridia	Clostridiales	Peptococcaceae	Desulfotomaculum	Desulfotomaculum thermocisternum	1	-23	64.94	77	1
4.5011e+06	M5NR	Bacteria	Firmicutes	Clostridia	Clostridiales	Peptococcaceae	Desulfotomaculum	Desulfotomaculum thermocisternum	1	-17	71.43	56	1
4.50094e+06	M5NR	Bacteria	Firmicutes	Clostridia	Clostridiales	Peptococcaceae	Desulfotomaculum	Desulfotomaculum thermocisternum	1	-14	63.79	58	1
4.5033e+06	M5NR	Bacteria	Firmicutes	Clostridia	Clostridiales	Peptococcaceae	Pelotomaculum	Pelotomaculum thermopropionicum	2	-22	73.88	68.5	1
4.5068e+06	M5NR	Bacteria	Firmicutes	Clostridia	Clostridiales	Peptococcaceae	Pelotomaculum	Pelotomaculum thermopropionicum	1	-19	72.58	62	1
4.49904e+06	M5NR	Bacteria	Firmicutes	Clostridia	Clostridiales	Peptococcaceae	Pelotomaculum	Pelotomaculum thermopropionicum	1	-7	60	50	1
4.5033e+06	M5NR	Bacteria	Firmicutes	Clostridia	Clostridiales	Peptococcaceae	Peptococcus	Peptococcus niger	1	-19	94.12	51	1
4.50094e+06	M5NR	Bacteria	Firmicutes	Clostridia	Clostridiales	Peptococcaceae	Peptococcus	Peptococcus niger	1	-13	73.58	53	1
4.49904e+06	M5NR	Bacteria	Firmicutes	Clostridia	Clostridiales	Peptococcaceae	Peptococcus	Peptococcus niger	1	-29	84.42	77	1
4.49679e+06	M5NR	Bacteria	Firmicutes	Clostridia	Clostridiales	Peptococcaceae	Thermincola	Thermincola potens	4	-13	69.52	50.25	4
4.49679e+06	M5NR	Bacteria	Firmicutes	Clostridia	Clostridiales	Peptostreptococcaceae	Filifactor	Filifactor alocis	1	-13	61.02	59	1
4.5011e+06	M5NR	Bacteria	Firmicutes	Clostridia	Clostridiales	Peptostreptococcaceae	unclassified (derived from Peptostreptococcaceae)	[Clostridium] difficile	4	-11.25	63.37	51.38	4
4.50086e+06	M5NR	Bacteria	Firmicutes	Clostridia	Clostridiales	Peptostreptococcaceae	unclassified (derived from Peptostreptococcaceae)	[Clostridium] difficile	2	-25.67	78.98	70.33	2
4.50042e+06	M5NR	Bacteria	Firmicutes	Clostridia	Clostridiales	Peptostreptococcaceae	unclassified (derived from Peptostreptococcaceae)	[Clostridium] difficile	3	-14	69.08	54	3
4.5033e+06	M5NR	Bacteria	Firmicutes	Clostridia	Clostridiales	Peptostreptococcaceae	unclassified (derived from Peptostreptococcaceae)	[Clostridium] difficile	2	-14	74.39	52.89	2
4.49679e+06	M5NR	Bacteria	Firmicutes	Clostridia	Clostridiales	Peptostreptococcaceae	unclassified (derived from Peptostreptococcaceae)	[Clostridium] difficile	5	-15.83	73.84	52.33	5
4.49904e+06	M5NR	Bacteria	Firmicutes	Clostridia	Clostridiales	Peptostreptococcaceae	unclassified (derived from Peptostreptococcaceae)	[Clostridium] difficile	4	-11.67	68.74	52.83	4
4.5033e+06	M5NR	Bacteria	Firmicutes	Clostridia	Clostridiales	Peptostreptococcaceae	unclassified (derived from Peptostreptococcaceae)	[Clostridium] difficile	28	-13.03	71.18	50.6	28
4.50042e+06	M5NR	Bacteria	Firmicutes	Clostridia	Clostridiales	Peptostreptococcaceae	unclassified (derived from Peptostreptococcaceae)	[Clostridium] difficile	45	-13.21	71.48	50.86	45
4.49679e+06	M5NR	Bacteria	Firmicutes	Clostridia	Clostridiales	Peptostreptococcaceae	unclassified (derived from Peptostreptococcaceae)	[Clostridium] hiranonis	2	-14.88	60.02	58.88	2
4.49904e+06	M5NR	Bacteria	Firmicutes	Clostridia	Clostridiales	Peptostreptococcaceae	unclassified (derived from Peptostreptococcaceae)	[Clostridium] paradoxum	2	-18	73.59	62	2
4.50086e+06	M5NR	Bacteria	Firmicutes	Clostridia	Clostridiales	Peptostreptococcaceae	unclassified (derived from Peptostreptococcaceae)	[Clostridium] paradoxum	1	-27	85.92	71	1
4.5011e+06	M5NR	Bacteria	Firmicutes	Clostridia	Clostridiales	Peptostreptococcaceae	unclassified (derived from Peptostreptococcaceae)	[Clostridium] paradoxum	2	-17.75	79.49	57	1
4.49803e+06	M5NR	Bacteria	Firmicutes	Clostridia	Clostridiales	Peptostreptococcaceae	unclassified (derived from Peptostreptococcaceae)	[Clostridium] paradoxum	1	-17	71.67	60	1
4.49904e+06	M5NR	Bacteria	Firmicutes	Clostridia	Clostridiales	Peptostreptococcaceae	unclassified (derived from Peptostreptococcaceae)	[Clostridium] paradoxum	1	-25	82.19	73	1
4.5033e+06	M5NR	Bacteria	Firmicutes	Clostridia	Clostridiales	Peptostreptococcaceae	unclassified (derived from Peptostreptococcaceae)	[Clostridium] sticklandii	110	-19.71	77.65	60.12	110
4.50094e+06	M5NR	Bacteria	Firmicutes	Clostridia	Clostridiales	Peptostreptococcaceae	unclassified (derived from Peptostreptococcaceae)	[Clostridium] sticklandii	116	-21.11	81.57	57.77	116
4.49904e+06	M5NR	Bacteria	Firmicutes	Clostridia	Clostridiales	Peptostreptococcaceae	unclassified (derived from Peptostreptococcaceae)	[Clostridium] sticklandii	103	-16	72.53	54.9	103
4.49679e+06	M5NR	Bacteria	Firmicutes	Clostridia	Clostridiales	Peptostreptococcaceae	unclassified (derived from Peptostreptococcaceae)	[Eubacterium] yurii	1	-22	71.43	70	1
4.50471e+06	M5NR	Bacteria	Firmicutes	Clostridia	Clostridiales	Ruminococcaceae	Acetivibrio	Acetivibrio cellulolyticus	1	-10	66.67	51	1
4.5033e+06	M5NR	Bacteria	Firmicutes	Clostridia	Clostridiales	Ruminococcaceae	Ethanoligenens	Ethanoligenens harbinense	1	-21	60.26	78	1
4.50331e+06	M5NR	Bacteria	Firmicutes	Clostridia	Clostridiales	Ruminococcaceae	Faecalibacterium	Faecalibacterium prausnitzii	1	-18	86	50	1
4.49679e+06	M5NR	Bacteria	Firmicutes	Clostridia	Clostridiales	Ruminococcaceae	Faecalibacterium	Faecalibacterium prausnitzii	15	-16.67	74.2	55.37	15
4.50331e+06	M5NR	Bacteria	Firmicutes	Clostridia	Clostridiales	Ruminococcaceae	Ruminococcus	Ruminococcus albus	11	-16.94	73.95	59.11	5
4.50044e+06	M5NR	Bacteria	Firmicutes	Clostridia	Clostridiales	Ruminococcaceae	Ruminococcus	Ruminococcus albus	9	-16.92	82.32	50.42	2
4.4968e+06	M5NR	Bacteria	Firmicutes	Clostridia	Clostridiales	Ruminococcaceae	Ruminococcus	Ruminococcus albus	7	-20.5	73.08	66.75	2
4.5033e+06	M5NR	Bacteria	Firmicutes	Clostridia	Clostridiales	Ruminococcaceae	Ruminococcus	Ruminococcus albus	12	-15.83	76.85	50.5	4
4.5046e+06	M5NR	Bacteria	Firmicutes	Clostridia	Clostridiales	Ruminococcaceae	Ruminococcus	Ruminococcus albus	21	-16.5	77.82	51.89	5
4.49904e+06	M5NR	Bacteria	Firmicutes	Clostridia	Clostridiales	Ruminococcaceae	Ruminococcus	Ruminococcus albus	20	-16.36	79.03	51.01	5
4.50094e+06	M5NR	Bacteria	Firmicutes	Clostridia	Clostridiales	Ruminococcaceae	Ruminococcus	Ruminococcus albus	9	-16.24	81.06	50.06	9
4.5033e+06	M5NR	Bacteria	Firmicutes	Clostridia	Clostridiales	Ruminococcaceae	Ruminococcus	Ruminococcus albus	13	-16.08	76.53	51.21	5
4.50042e+06	M5NR	Bacteria	Firmicutes	Clostridia	Clostridiales	Ruminococcaceae	Ruminococcus	Ruminococcus albus	5	-17	80.66	50	3
4.50471e+06	M5NR	Bacteria	Firmicutes	Clostridia	Clostridiales	Ruminococcaceae	Ruminococcus	Ruminococcus albus	20	-14.02	73.34	51.52	6
4.49904e+06	M5NR	Bacteria	Firmicutes	Clostridia	Clostridiales	Ruminococcaceae	Ruminococcus	Ruminococcus callidus	1	-21	92.45	53	1
4.50679e+06	M5NR	Bacteria	Firmicutes	Clostridia	Clostridiales	Ruminococcaceae	Ruminococcus	Ruminococcus callidus	1	-29	85.92	71	1
4.50331e+06	M5NR	Bacteria	Firmicutes	Clostridia	Clostridiales	Ruminococcaceae	Ruminococcus	Ruminococcus flavefaciens	14	-15.72	74.88	54.44	14
4.5046e+06	M5NR	Bacteria	Firmicutes	Clostridia	Clostridiales	Ruminococcaceae	Ruminococcus	Ruminococcus flavefaciens	8	-13.25	71.1	51.08	8
4.49679e+06	M5NR	Bacteria	Firmicutes	Clostridia	Clostridiales	Ruminococcaceae	Ruminococcus	Ruminococcus flavefaciens	2	-18	70.31	64	2
4.49904e+06	M5NR	Bacteria	Firmicutes	Clostridia	Clostridiales	Ruminococcaceae	Ruminococcus	Ruminococcus flavefaciens	18	-15.53	73.82	53.38	16
4.4968e+06	M5NR	Bacteria	Firmicutes	Clostridia	Clostridiales	Ruminococcaceae	Ruminococcus	Ruminococcus flavefaciens	199	-15.66	72.21	54.83	199
4.49679e+06	M5NR	Bacteria	Firmicutes	Clostridia	Clostridiales	Syntrophomonadaceae	Syntrophothermus	Syntrophothermus lipocalidus	1	-22	73.85	65	1
4.5011e+06	M5NR	Bacteria	Firmicutes	Clostridia	Clostridiales	unclassified (derived from Clostridiales)	Epulopiscium	Epulopiscium sp.	1	-14	63.79	58	1
4.50086e+06	M5NR	Bacteria	Firmicutes	Clostridia	Clostridiales	unclassified (derived from Clostridiales)	Epulopiscium	Epulopiscium sp.	1	-18	62.86	70	1
4.5011e+06	M5NR	Bacteria	Firmicutes	Clostridia	Clostridiales	unclassified (derived from Clostridiales)	unclassified (derived from Clostridiales)	Clostridiales bacterium CoAT_21-4d	2	-15	69.06	56	1
4.5033e+06	M5NR	Bacteria	Firmicutes	Clostridia	Clostridiales	unclassified (derived from Clostridiales)	unclassified (derived from Clostridiales)	Clostridiales bacterium CoAT_21-4d	1	-18	71.67	60	1
4.49904e+06	M5NR	Bacteria	Firmicutes	Clostridia	Clostridiales	unclassified (derived from Clostridiales)	unclassified (derived from Clostridiales)	Clostridiales bacterium CoAT_21-4d	1	-16	68.42	57	1
4.5033e+06	M5NR	Bacteria	Firmicutes	Clostridia	Clostridiales	unclassified (derived from Clostridiales)	unclassified (derived from Clostridiales)	Clostridiales bacterium CoAT_30-4c	1	-22	80.65	62	1
4.5011e+06	M5NR	Bacteria	Firmicutes	Clostridia	Clostridiales	unclassified (derived from Clostridiales)	unclassified (derived from Clostridiales)	Clostridiales bacterium CoAT_33-7e	1	-18	88.24	51	1
4.49679e+06	M5NR	Bacteria	Firmicutes	Clostridia	Clostridiales	unclassified (derived from Clostridiales)	unclassified (derived from Clostridiales)	[Bacteroides] pectinophilus	14	-15.43	76.36	50.24	14
4.50331e+06	M5NR	Bacteria	Firmicutes	Clostridia	Clostridiales	unclassified (derived from Clostridiales)	unclassified (derived from Clostridiales)	butyrate-producing bacterium L2-50	3	-18	77.76	58	3
4.49683e+06	M5NR	Bacteria	Firmicutes	Clostridia	Clostridiales	unclassified (derived from Clostridiales)	unclassified (derived from Clostridiales)	butyrate-producing bacterium L2-50	2	-19.5	92.83	50	2
4.5011e+06	M5NR	Bacteria	Firmicutes	Clostridia	Clostridiales	unclassified (derived from Clostridiales)	unclassified (derived from Clostridiales)	butyrate-producing bacterium L2-50	2	-20.5	84.67	58.5	2
4.50086e+06	M5NR	Bacteria	Firmicutes	Clostridia	Clostridiales	unclassified (derived from Clostridiales)	unclassified (derived from Clostridiales)	butyrate-producing bacterium L2-50	3	-17.49	83.99	50.37	3
4.5011e+06	M5NR	Bacteria	Firmicutes	Clostridia	Clostridiales	unclassified (derived from Clostridiales)	unclassified (derived from Clostridiales)	butyrate-producing bacterium L2-50	7	-16.31	81.13	52	3
4.5033e+06	M5NR	Bacteria	Firmicutes	Clostridia	Clostridiales	unclassified (derived from Clostridiales)	unclassified (derived from Clostridiales)	butyrate-producing bacterium L2-50	3	-18.5	81.97	55.25	3
4.5011e+06	M5NR	Bacteria	Firmicutes	Clostridia	Clostridiales	unclassified (derived from Clostridiales)	unclassified (derived from Clostridiales)	butyrate-producing bacterium L2-50	2	-17	84.88	51.5	2
4.50094e+06	M5NR	Bacteria	Firmicutes	Clostridia	Clostridiales	unclassified (derived from Clostridiales)	unclassified (derived from Clostridiales)	butyrate-producing bacterium L2-50	3	-18.33	69.51	63.33	1
4.5033e+06	M5NR	Bacteria	Firmicutes	Clostridia	Clostridiales	unclassified (derived from Clostridiales)	unclassified (derived from Clostridiales)	butyrate-producing bacterium L2-50	2	-20.75	75.19	64.25	1
4.49904e+06	M5NR	Bacteria	Firmicutes	Clostridia	Clostridiales	unclassified (derived from Clostridiales)	unclassified (derived from Clostridiales)	butyrate-producing bacterium L2-50	3	-16.42	77	56.92	2
4.50471e+06	M5NR	Bacteria	Firmicutes	Clostridia	Clostridiales	unclassified (derived from Clostridiales)	unclassified (derived from Clostridiales)	butyrate-producing bacterium L2-50	3	-15.17	73.42	53.5	3
4.5033e+06	M5NR	Bacteria	Firmicutes	Clostridia	Clostridiales	unclassified (derived from Clostridiales)	unclassified (derived from Clostridiales)	butyrate-producing bacterium L2-50	4	-19.5	90.48	51.75	4
4.50044e+06	M5NR	Bacteria	Firmicutes	Clostridia	Clostridiales	unclassified (derived from Clostridiales)	unclassified (derived from Clostridiales)	butyrate-producing bacterium L2-50	1	-18	73.21	56	1
4.50042e+06	M5NR	Bacteria	Firmicutes	Clostridia	Clostridiales	unclassified (derived from Clostridiales)	unclassified (derived from Clostridiales)	butyrate-producing bacterium L2-50	1	-27	89.55	67	1
4.49679e+06	M5NR	Bacteria	Firmicutes	Clostridia	Clostridiales	unclassified (derived from Clostridiales)	unclassified (derived from Clostridiales)	butyrate-producing bacterium SM4/1	3	-14.67	74.6	51.33	3
4.49679e+06	M5NR	Bacteria	Firmicutes	Clostridia	Clostridiales	unclassified (derived from Clostridiales)	unclassified (derived from Clostridiales)	butyrate-producing bacterium SM4/1	4	-13.5	73.37	51.5	4
4.5033e+06	M5NR	Bacteria	Firmicutes	Clostridia	Clostridiales	unclassified (derived from Clostridiales)	unclassified (derived from Clostridiales)	butyrate-producing bacterium SSC/2	75	-13.22	71.65	51.3	75
4.49679e+06	M5NR	Bacteria	Firmicutes	Clostridia	Halanaerobiales	Halanaerobiaceae	Halothermothrix	Halothermothrix orenii	6	-14.67	67.74	56.11	6
4.49679e+06	M5NR	Bacteria	Firmicutes	Clostridia	Halanaerobiales	Halanaerobiaceae	Halothermothrix	Halothermothrix orenii	20	-13.72	68.64	52.94	20
4.49683e+06	M5NR	Bacteria	Firmicutes	Clostridia	Natranaerobiales	Natranaerobiaceae	Natranaerobius	Natranaerobius thermophilus	2	-14.5	63.88	56.5	1
4.5011e+06	M5NR	Bacteria	Firmicutes	Clostridia	Natranaerobiales	Natranaerobiaceae	Natranaerobius	Natranaerobius thermophilus	1	-21	68.66	67	1
4.50086e+06	M5NR	Bacteria	Firmicutes	Clostridia	Natranaerobiales	Natranaerobiaceae	Natranaerobius	Natranaerobius thermophilus	1	-25	75	68	1
4.50042e+06	M5NR	Bacteria	Firmicutes	Clostridia	Natranaerobiales	Natranaerobiaceae	Natranaerobius	Natranaerobius thermophilus	1	-11	60.71	56	1
4.50042e+06	M5NR	Bacteria	Firmicutes	Clostridia	Natranaerobiales	Natranaerobiaceae	Natranaerobius	Natranaerobius thermophilus	1	-12	60.32	63	1
4.49679e+06	M5NR	Bacteria	Firmicutes	Clostridia	Thermoanaerobacterales	Thermoanaerobacteraceae	Caldanaerobacter	Caldanaerobacter subterraneus	3	-13.29	71.95	50	3
4.5033e+06	M5NR	Bacteria	Firmicutes	Clostridia	Thermoanaerobacterales	Thermoanaerobacteraceae	Caldanaerobacter	Caldanaerobacter subterraneus	1	-16	64.29	56	1
4.49803e+06	M5NR	Bacteria	Firmicutes	Clostridia	Thermoanaerobacterales	Thermoanaerobacteraceae	Caldanaerobacter	Caldanaerobacter subterraneus	1	-23	68.49	73	1
4.5033e+06	M5NR	Bacteria	Firmicutes	Clostridia	Thermoanaerobacterales	Thermoanaerobacteraceae	Carboxydothermus	Carboxydothermus hydrogenoformans	1	-18	63.49	63	1
4.50042e+06	M5NR	Bacteria	Firmicutes	Clostridia	Thermoanaerobacterales	Thermoanaerobacteraceae	Carboxydothermus	Carboxydothermus hydrogenoformans	1	-23	72.31	65	1
4.49679e+06	M5NR	Bacteria	Firmicutes	Clostridia	Thermoanaerobacterales	Thermoanaerobacteraceae	Carboxydothermus	Carboxydothermus hydrogenoformans	5	-14.6	72.61	51.2	5
4.5011e+06	M5NR	Bacteria	Firmicutes	Clostridia	Thermoanaerobacterales	Thermoanaerobacteraceae	Moorella	Moorella thermoacetica	1	-14	66	50	1
4.50094e+06	M5NR	Bacteria	Firmicutes	Clostridia	Thermoanaerobacterales	Thermoanaerobacteraceae	Moorella	Moorella thermoacetica	1	-21	69.86	73	1
4.50094e+06	M5NR	Bacteria	Firmicutes	Clostridia	Thermoanaerobacterales	Thermoanaerobacteraceae	Moorella	Moorella thermoacetica	2	-15.67	77.41	53.33	2
4.5068e+06	M5NR	Bacteria	Firmicutes	Clostridia	Thermoanaerobacterales	Thermoanaerobacteraceae	Moorella	Moorella thermoacetica	1	-14	70.59	51	1
4.50042e+06	M5NR	Bacteria	Firmicutes	Clostridia	Thermoanaerobacterales	Thermoanaerobacteraceae	Moorella	Moorella thermoacetica	1	-25	75.38	65	1
4.49904e+06	M5NR	Bacteria	Firmicutes	Clostridia	Thermoanaerobacterales	Thermoanaerobacteraceae	Moorella	Moorella thermoacetica	3	-17.75	70.12	62.75	3
4.49679e+06	M5NR	Bacteria	Firmicutes	Clostridia	Thermoanaerobacterales	Thermoanaerobacteraceae	Moorella	Moorella thermoacetica	19	-12.79	70.96	52.78	19
4.49904e+06	M5NR	Bacteria	Firmicutes	Clostridia	Thermoanaerobacterales	Thermoanaerobacteraceae	Thermoanaerobacter	Thermoanaerobacter brockii	1	-22	72.97	74	1
4.50464e+06	M5NR	Bacteria	Firmicutes	Clostridia	Thermoanaerobacterales	Thermoanaerobacteraceae	Thermoanaerobacter	Thermoanaerobacter brockii	2	-12.5	69.19	50.5	2
4.50679e+06	M5NR	Bacteria	Firmicutes	Clostridia	Thermoanaerobacterales	Thermoanaerobacteraceae	Thermoanaerobacter	Thermoanaerobacter brockii	3	-21.33	77.31	65	1
4.5046e+06	M5NR	Bacteria	Firmicutes	Clostridia	Thermoanaerobacterales	Thermoanaerobacteraceae	Thermoanaerobacter	Thermoanaerobacter brockii	2	-15.33	81.5	50	2
4.49688e+06	M5NR	Bacteria	Firmicutes	Clostridia	Thermoanaerobacterales	Thermoanaerobacteraceae	Thermoanaerobacter	Thermoanaerobacter brockii	1	-17	82.69	52	1
4.50471e+06	M5NR	Bacteria	Firmicutes	Clostridia	Thermoanaerobacterales	Thermoanaerobacteraceae	Thermoanaerobacter	Thermoanaerobacter brockii	3	-10.5	63.31	50	3
4.5033e+06	M5NR	Bacteria	Firmicutes	Clostridia	Thermoanaerobacterales	Thermoanaerobacteraceae	Thermoanaerobacter	Thermoanaerobacter brockii	78	-14.2	71.09	53.27	78
4.49679e+06	M5NR	Bacteria	Firmicutes	Clostridia	Thermoanaerobacterales	Thermoanaerobacteraceae	Thermoanaerobacter	Thermoanaerobacter brockii	12	-13.25	70.84	52	12
4.49679e+06	M5NR	Bacteria	Firmicutes	Clostridia	Thermoanaerobacterales	Thermoanaerobacteraceae	Thermoanaerobacter	Thermoanaerobacter ethanolicus	11	-12.54	67.38	52.82	11
4.49679e+06	M5NR	Bacteria	Firmicutes	Clostridia	Thermoanaerobacterales	Thermoanaerobacteraceae	Thermoanaerobacter	Thermoanaerobacter ethanolicus	5	-13.28	71.53	52.69	5
4.5033e+06	M5NR	Bacteria	Firmicutes	Clostridia	Thermoanaerobacterales	Thermoanaerobacteraceae	Thermoanaerobacter	Thermoanaerobacter italicus	39	-12.7	68.43	51.86	39
4.50094e+06	M5NR	Bacteria	Firmicutes	Clostridia	Thermoanaerobacterales	Thermoanaerobacteraceae	Thermoanaerobacter	Thermoanaerobacter kivui	2	-31	84	75	1
4.49904e+06	M5NR	Bacteria	Firmicutes	Clostridia	Thermoanaerobacterales	Thermoanaerobacteraceae	Thermoanaerobacter	Thermoanaerobacter mathranii	1	-15	68.97	58	1
4.49904e+06	M5NR	Bacteria	Firmicutes	Clostridia	Thermoanaerobacterales	Thermoanaerobacteraceae	Thermoanaerobacter	Thermoanaerobacter mathranii	1	-11	60.38	53	1
4.50042e+06	M5NR	Bacteria	Firmicutes	Clostridia	Thermoanaerobacterales	Thermoanaerobacteraceae	Thermoanaerobacter	Thermoanaerobacter mathranii	24	-10.58	64.51	50.36	24
4.49679e+06	M5NR	Bacteria	Firmicutes	Clostridia	Thermoanaerobacterales	Thermoanaerobacteraceae	Thermoanaerobacter	Thermoanaerobacter mathranii	4	-20.42	75.58	61.17	4
4.5033e+06	M5NR	Bacteria	Firmicutes	Clostridia	Thermoanaerobacterales	Thermoanaerobacteraceae	Thermoanaerobacter	Thermoanaerobacter mathranii	42	-15.04	71.04	55	42
4.5033e+06	M5NR	Bacteria	Firmicutes	Clostridia	Thermoanaerobacterales	Thermoanaerobacteraceae	Thermoanaerobacter	Thermoanaerobacter pseudethanolicus	111	-13.52	70.59	52.38	111
4.49679e+06	M5NR	Bacteria	Firmicutes	Clostridia	Thermoanaerobacterales	Thermoanaerobacteraceae	Thermoanaerobacter	Thermoanaerobacter pseudethanolicus	13	-12.69	70.33	51.23	13
4.49679e+06	M5NR	Bacteria	Firmicutes	Clostridia	Thermoanaerobacterales	Thermoanaerobacteraceae	Thermoanaerobacter	Thermoanaerobacter sp.	4	-14	72.14	54.25	4
4.5033e+06	M5NR	Bacteria	Firmicutes	Clostridia	Thermoanaerobacterales	Thermoanaerobacteraceae	Thermoanaerobacter	Thermoanaerobacter sp.	59	-12.95	71.3	50.5	59
4.49679e+06	M5NR	Bacteria	Firmicutes	Clostridia	Thermoanaerobacterales	Thermoanaerobacteraceae	Thermoanaerobacter	Thermoanaerobacter sp.	28	-13.68	71.19	51.77	28
4.49679e+06	M5NR	Bacteria	Firmicutes	Clostridia	Thermoanaerobacterales	Thermoanaerobacteraceae	Thermoanaerobacter	Thermoanaerobacter sp. X513	26	-12.83	70.57	50.25	26
4.49679e+06	M5NR	Bacteria	Firmicutes	Clostridia	Thermoanaerobacterales	Thermoanaerobacteraceae	Thermoanaerobacter	Thermoanaerobacter sp. X513	4	-13.19	69.66	53.46	4
4.49679e+06	M5NR	Bacteria	Firmicutes	Clostridia	Thermoanaerobacterales	Thermoanaerobacteraceae	Thermoanaerobacter	Thermoanaerobacter sp. X514	33	-13.2	70.9	50.69	33
4.49679e+06	M5NR	Bacteria	Firmicutes	Clostridia	Thermoanaerobacterales	Thermoanaerobacteraceae	Thermoanaerobacter	Thermoanaerobacter sp. X561	27	-12.89	70.83	50.45	27
4.49679e+06	M5NR	Bacteria	Firmicutes	Clostridia	Thermoanaerobacterales	Thermoanaerobacteraceae	Thermoanaerobacter	Thermoanaerobacter sp. X561	5	-12.62	74.33	50.02	5
4.5046e+06	M5NR	Bacteria	Firmicutes	Clostridia	Thermoanaerobacterales	Thermoanaerobacteraceae	Thermoanaerobacter	Thermoanaerobacter thermocopriae	1	-15	76.92	52	1
4.5033e+06	M5NR	Bacteria	Firmicutes	Clostridia	Thermoanaerobacterales	Thermoanaerobacteraceae	Thermoanaerobacter	Thermoanaerobacter uzonensis	3	-17.5	71.19	57.58	3
4.50331e+06	M5NR	Bacteria	Firmicutes	Clostridia	Thermoanaerobacterales	Thermoanaerobacteraceae	Thermoanaerobacter	Thermoanaerobacter uzonensis	5	-13.33	68.44	53.17	5
4.50464e+06	M5NR	Bacteria	Firmicutes	Clostridia	Thermoanaerobacterales	Thermoanaerobacteraceae	Thermoanaerobacter	Thermoanaerobacter uzonensis	4	-13.42	65.1	56.12	4
4.50331e+06	M5NR	Bacteria	Firmicutes	Clostridia	Thermoanaerobacterales	Thermoanaerobacteraceae	Thermoanaerobacter	Thermoanaerobacter uzonensis	4	-11.5	64.09	50.5	4
4.5011e+06	M5NR	Bacteria	Firmicutes	Clostridia	Thermoanaerobacterales	Thermoanaerobacteraceae	Thermoanaerobacter	Thermoanaerobacter uzonensis	2	-12	68.58	51	2
4.5033e+06	M5NR	Bacteria	Firmicutes	Clostridia	Thermoanaerobacterales	Thermoanaerobacteraceae	Thermoanaerobacter	Thermoanaerobacter uzonensis	4	-19.67	69.6	67.75	4
4.50086e+06	M5NR	Bacteria	Firmicutes	Clostridia	Thermoanaerobacterales	Thermoanaerobacteraceae	Thermoanaerobacter	Thermoanaerobacter uzonensis	5	-14.6	68.27	56.4	5
4.5046e+06	M5NR	Bacteria	Firmicutes	Clostridia	Thermoanaerobacterales	Thermoanaerobacteraceae	Thermoanaerobacter	Thermoanaerobacter uzonensis	2	-14	69.17	56.5	2
4.49905e+06	M5NR	Bacteria	Firmicutes	Clostridia	Thermoanaerobacterales	Thermoanaerobacteraceae	Thermoanaerobacter	Thermoanaerobacter uzonensis	3	-13.71	65.14	56.17	3
4.49679e+06	M5NR	Bacteria	Firmicutes	Clostridia	Thermoanaerobacterales	Thermoanaerobacteraceae	Thermoanaerobacter	Thermoanaerobacter uzonensis	1	-14	63.16	57	1
4.50679e+06	M5NR	Bacteria	Firmicutes	Clostridia	Thermoanaerobacterales	Thermoanaerobacteraceae	Thermoanaerobacter	Thermoanaerobacter uzonensis	2	-12.5	74	52.25	2
4.50094e+06	M5NR	Bacteria	Firmicutes	Clostridia	Thermoanaerobacterales	Thermoanaerobacteraceae	Thermoanaerobacter	Thermoanaerobacter uzonensis	7	-15.56	71.54	53.67	7
4.49904e+06	M5NR	Bacteria	Firmicutes	Clostridia	Thermoanaerobacterales	Thermoanaerobacteraceae	Thermoanaerobacter	Thermoanaerobacter uzonensis	1	-17	62.5	64	1
4.50471e+06	M5NR	Bacteria	Firmicutes	Clostridia	Thermoanaerobacterales	Thermoanaerobacteraceae	Thermoanaerobacter	Thermoanaerobacter uzonensis	4	-12	64.05	54.25	4
4.50042e+06	M5NR	Bacteria	Firmicutes	Clostridia	Thermoanaerobacterales	Thermoanaerobacteraceae	Thermoanaerobacter	Thermoanaerobacter uzonensis	1	-18	61.76	68	1
4.49679e+06	M5NR	Bacteria	Firmicutes	Clostridia	Thermoanaerobacterales	Thermoanaerobacteraceae	Thermoanaerobacter	Thermoanaerobacter wiegelii	8	-15.07	73.21	52.12	8
4.5033e+06	M5NR	Bacteria	Firmicutes	Clostridia	Thermoanaerobacterales	Thermoanaerobacterales Family III. Incertae Sedis	Caldicellulosiruptor	Caldicellulosiruptor bescii	53	-12.36	69.15	50.78	53
4.49679e+06	M5NR	Bacteria	Firmicutes	Clostridia	Thermoanaerobacterales	Thermoanaerobacterales Family III. Incertae Sedis	Caldicellulosiruptor	Caldicellulosiruptor bescii	8	-12.89	68.68	54.37	8
4.5033e+06	M5NR	Bacteria	Firmicutes	Clostridia	Thermoanaerobacterales	Thermoanaerobacterales Family III. Incertae Sedis	Caldicellulosiruptor	Caldicellulosiruptor hydrothermalis	34	-12.77	68.32	50.24	34
4.5033e+06	M5NR	Bacteria	Firmicutes	Clostridia	Thermoanaerobacterales	Thermoanaerobacterales Family III. Incertae Sedis	Caldicellulosiruptor	Caldicellulosiruptor kristjanssonii	27	-12.55	65.86	53.13	27
4.49679e+06	M5NR	Bacteria	Firmicutes	Clostridia	Thermoanaerobacterales	Thermoanaerobacterales Family III. Incertae Sedis	Caldicellulosiruptor	Caldicellulosiruptor kristjanssonii	5	-13.62	67.34	55.81	5
4.5033e+06	M5NR	Bacteria	Firmicutes	Clostridia	Thermoanaerobacterales	Thermoanaerobacterales Family III. Incertae Sedis	Caldicellulosiruptor	Caldicellulosiruptor kronotskyensis	38	-14.05	72.05	51.86	38
4.49679e+06	M5NR	Bacteria	Firmicutes	Clostridia	Thermoanaerobacterales	Thermoanaerobacterales Family III. Incertae Sedis	Caldicellulosiruptor	Caldicellulosiruptor kronotskyensis	9	-15.96	68.45	58.64	9
4.50086e+06	M5NR	Bacteria	Firmicutes	Clostridia	Thermoanaerobacterales	Thermoanaerobacterales Family III. Incertae Sedis	Caldicellulosiruptor	Caldicellulosiruptor lactoaceticus	1	-13	61.4	57	1
4.4968e+06	M5NR	Bacteria	Firmicutes	Clostridia	Thermoanaerobacterales	Thermoanaerobacterales Family III. Incertae Sedis	Caldicellulosiruptor	Caldicellulosiruptor obsidiansis	26	-13.8	69.17	52.23	26
4.49679e+06	M5NR	Bacteria	Firmicutes	Clostridia	Thermoanaerobacterales	Thermoanaerobacterales Family III. Incertae Sedis	Caldicellulosiruptor	Caldicellulosiruptor obsidiansis	11	-12.02	65.27	51.94	11
4.49679e+06	M5NR	Bacteria	Firmicutes	Clostridia	Thermoanaerobacterales	Thermoanaerobacterales Family III. Incertae Sedis	Caldicellulosiruptor	Caldicellulosiruptor owensensis	4	-13	68.2	50.75	4
4.5033e+06	M5NR	Bacteria	Firmicutes	Clostridia	Thermoanaerobacterales	Thermoanaerobacterales Family III. Incertae Sedis	Caldicellulosiruptor	Caldicellulosiruptor owensensis	39	-12.81	69.09	51.89	39
4.49683e+06	M5NR	Bacteria	Firmicutes	Clostridia	Thermoanaerobacterales	Thermoanaerobacterales Family III. Incertae Sedis	Caldicellulosiruptor	Caldicellulosiruptor saccharolyticus	1	-14	63.49	63	1
4.5011e+06	M5NR	Bacteria	Firmicutes	Clostridia	Thermoanaerobacterales	Thermoanaerobacterales Family III. Incertae Sedis	Caldicellulosiruptor	Caldicellulosiruptor saccharolyticus	1	-17	64.62	65	1
4.5033e+06	M5NR	Bacteria	Firmicutes	Clostridia	Thermoanaerobacterales	Thermoanaerobacterales Family III. Incertae Sedis	Caldicellulosiruptor	Caldicellulosiruptor saccharolyticus	110	-13.28	71.72	50.81	110
4.50679e+06	M5NR	Bacteria	Firmicutes	Clostridia	Thermoanaerobacterales	Thermoanaerobacterales Family III. Incertae Sedis	Caldicellulosiruptor	Caldicellulosiruptor sp. Rt69B.1	1	-12	62.96	54	1
4.50331e+06	M5NR	Bacteria	Firmicutes	Clostridia	Thermoanaerobacterales	Thermoanaerobacterales Family III. Incertae Sedis	Caldicellulosiruptor	Caldicellulosiruptor sp. Rt8B.4	1	-15	63.93	61	1
4.49689e+06	M5NR	Bacteria	Firmicutes	Clostridia	Thermoanaerobacterales	Thermoanaerobacterales Family III. Incertae Sedis	Caldicellulosiruptor	Caldicellulosiruptor sp. Rt8B.4	1	-14	73.58	53	1
4.5046e+06	M5NR	Bacteria	Firmicutes	Clostridia	Thermoanaerobacterales	Thermoanaerobacterales Family III. Incertae Sedis	Caldicellulosiruptor	Caldicellulosiruptor sp. Rt8B.4	1	-16	71.43	56	1
4.50042e+06	M5NR	Bacteria	Firmicutes	Clostridia	Thermoanaerobacterales	Thermoanaerobacterales Family III. Incertae Sedis	Caldicellulosiruptor	Caldicellulosiruptor sp. Tok7B.1	1	-27	65.38	78	1
4.5011e+06	M5NR	Bacteria	Firmicutes	Clostridia	Thermoanaerobacterales	Thermoanaerobacterales Family III. Incertae Sedis	Caldicellulosiruptor	Caldicellulosiruptor sp. Tok7B.1	1	-23	66.18	68	1
4.49904e+06	M5NR	Bacteria	Firmicutes	Clostridia	Thermoanaerobacterales	Thermoanaerobacterales Family III. Incertae Sedis	Caldicellulosiruptor	Caldicellulosiruptor sp. Tok7B.1	1	-17	68.33	60	1
4.50471e+06	M5NR	Bacteria	Firmicutes	Clostridia	Thermoanaerobacterales	Thermoanaerobacterales Family III. Incertae Sedis	Caldicellulosiruptor	Caldicellulosiruptor sp. Tok7B.1	1	-17	63.77	69	1
4.50331e+06	M5NR	Bacteria	Firmicutes	Clostridia	Thermoanaerobacterales	Thermoanaerobacterales Family III. Incertae Sedis	Thermoanaerobacterium	Thermoanaerobacterium saccharolyticum	3	-13.25	61.51	57	3
4.50042e+06	M5NR	Bacteria	Firmicutes	Clostridia	Thermoanaerobacterales	Thermoanaerobacterales Family III. Incertae Sedis	Thermoanaerobacterium	Thermoanaerobacterium saccharolyticum	3	-14.33	65.8	54.33	1
4.4968e+06	M5NR	Bacteria	Firmicutes	Clostridia	Thermoanaerobacterales	Thermoanaerobacterales Family III. Incertae Sedis	Thermoanaerobacterium	Thermoanaerobacterium saccharolyticum	1	-21	70	70	1
4.5033e+06	M5NR	Bacteria	Firmicutes	Clostridia	Thermoanaerobacterales	Thermoanaerobacterales Family III. Incertae Sedis	Thermoanaerobacterium	Thermoanaerobacterium saccharolyticum	3	-11.75	60.47	52.75	3
4.5046e+06	M5NR	Bacteria	Firmicutes	Clostridia	Thermoanaerobacterales	Thermoanaerobacterales Family III. Incertae Sedis	Thermoanaerobacterium	Thermoanaerobacterium saccharolyticum	2	-11	65.83	53	2
[truncated: 140 more rows]
